# Supplementary material for: Network analysis uncovers putative genes affecting resistance to tick infestation in Braford cattle skin
Source: BMC Genomics. 2019 Dec 19;20:998. doi: 10.1186/s12864-019-6360-3 (PMC6923859; doi:10.1186/s12864-019-6360-3)
Supplement: Supplementary file 1 — Additional file 1: Table S1. Sequencing throughput and mapping statistics for each resistance group. The average, minimum and maximum values of numbers (N) of reads passing filtering and aligned pairs, and the percentage (%) of overall read mapping, multiple alignments, and concordant pair alignment rate are shown. Values were compared inter- and intragroups. Different letters (a and b) represent statistical significance. (XLS 28 kb) [file 12864_2019_6360_MOESM1_ESM.xls]

## Sheet: Sheet 1 - Table 1-1 - Table 1 -
Table S1. Sequencing throughput and mapping statistics for each resistance group.
	Average				Minimum				Maximum
	Rpre	Rpost	Spre	Spost	Rpre	Rpost	Spre	Spost	Rpre	Rpost	Spre	Spost
Reads passing filtering (N)	10.986.235,80 a	1.04738e+07	10044008,44 b	1.07775e+07	9412481	8328838	7676883	8020818	14538561	13117796	12654394	13871368
Overall read mapping (%)	82.005	82.15	81.8947	82.3263	79.8	79.7	79.6	80.1	84.7	84.6	83.7	85.3
Aligned pair (N)	8.279.827,35 a	7.91677e+06	7.526.100,58 b	8.16357e+06	7070512	6105287	5682085	6046614	11129644	10061017	9681949	10312903
Multiple alignments (%)	6.295	6.45	6.68947	6.69474	5.5	5.3	5.7	5.6	7.6	7.5	10.7	7.6
Concordant pair alignment rate (%)	72.805	73.075	72.6526	72.9895	71.2	70.1	70.3	71.2	74.7	74.9	74.9	76.4
