# Supplementary material for: Network analysis uncovers putative genes affecting resistance to tick infestation in Braford cattle skin
Source: BMC Genomics. 2019 Dec 19;20:998. doi: 10.1186/s12864-019-6360-3 (PMC6923859; doi:10.1186/s12864-019-6360-3)
Supplement: Supplementary file 2 — Additional file 2: Table S2. Intragroup comparisons of differentially expressed genes in the skin of tick-resistant and -susceptible Braford cattle. DEGs are listed alphabetically with their Ensembl ID and description. The log2 FC and the FDR for each DEG are shown in the last two columns, respectively, with the results comparing Rpost vs. Rpre represented by white cells and Spost vs. Spre represented by gray cells. (XLS 866 kb) [file 12864_2019_6360_MOESM2_ESM.xls]

## Sheet: Export Summary
	This document was exported from Numbers. Each table was converted to an Excel worksheet. All other objects on each Numbers sheet were placed on separate worksheets. Please be aware that formula calculations may differ in Excel.
	Numbers Sheet Name	Numbers Table Name	Excel Worksheet Name
	Plan1 - Table 1 - Table 1 - Tab
		Table 1	Plan1 - Table 1 - Table 1 - Tab

## Sheet: Plan1 - Table 1 - Table 1 - Tab
Table S2. Intragroup comparisons of differentially expressed genes in the skin of tick-resistant and -susceptible Braford cattle.
Gene Symbol	Ensembl Gene ID	Description	log2FC	FDR
AADACL3	ENSBTAG00000015373	arylacetamide deacetylase-like 3 [Source:HGNC Symbol;Acc:32037]	0.75083	0.00328607
AARS	ENSBTAG00000019810	Bos taurus alanyl-tRNA synthetase (AARS), mRNA. [Source:RefSeq mRNA;Acc:NM_001101075]	0.278011	0.00787259
AARS2	ENSBTAG00000013722	alanyl-tRNA synthetase, mitochondrial [Source:RefSeq peptide;Acc:NP_001178140]	0.299783	0.0396399
AARSD1	ENSBTAG00000015136	Bos taurus alanyl-tRNA synthetase domain containing 1 (AARSD1), transcript variant 1, mRNA. [Source:RefSeq mRNA;Acc:NM_001038073]	0.206914	0.0057856
			0.176344	0.035838
AASS	ENSBTAG00000012128	Bos taurus aminoadipate-semialdehyde synthase (AASS), mRNA. [Source:RefSeq mRNA;Acc:NM_001109797]	-0.267562	0.0395735
			-0.322077	0.0147635
ABCA10	ENSBTAG00000006937	ATP-binding cassette, sub-family A (ABC1), member 10 [Source:HGNC Symbol;Acc:30]	0.827172	0.00258238
			0.730751	0.0186303
ABCA13	ENSBTAG00000003531	ATP-binding cassette, sub-family A (ABC1), member 13 [Source:HGNC Symbol;Acc:14638]	0.816599	0.0115165
ABCA2	ENSBTAG00000047254	ATP-binding cassette, sub-family A (ABC1), member 2 [Source:HGNC Symbol;Acc:32]	0.677473	0.00311193
ABCA6	ENSBTAG00000006921	ATP-binding cassette, sub-family A (ABC1), member 6 [Source:HGNC Symbol;Acc:36]	0.708759	0.00122186
ABCA7	ENSBTAG00000020766	ATP-binding cassette, sub-family A (ABC1), member 7 [Source:HGNC Symbol;Acc:37]	0.641093	0.000942323
ABCB4	ENSBTAG00000005653		-0.886174	0.000573553
			-0.727458	0.011275
ABCB6	ENSBTAG00000020607	Bos taurus ATP-binding cassette, sub-family B (MDR/TAP), member 6 (ABCB6), mRNA. [Source:RefSeq mRNA;Acc:NM_001098156]	0.285975	0.0242968
ABCB7	ENSBTAG00000011028	ATP-binding cassette, sub-family B (MDR/TAP), member 7 [Source:HGNC Symbol;Acc:48]	0.268114	0.0164043
ABCC4	ENSBTAG00000032603	ATP-binding cassette, sub-family C (CFTR/MRP), member 4 [Source:HGNC Symbol;Acc:55]	-0.580255	0.021586
			-0.673127	0.0125188
ABCC5	ENSBTAG00000038131	Bos taurus ATP-binding cassette, sub-family C (CFTR/MRP), member 5 (ABCC5), mRNA. [Source:RefSeq mRNA;Acc:NM_001077907]	0.604147	0.00996654
ABCE1	ENSBTAG00000019854	Bos taurus ATP-binding cassette, sub-family E (OABP), member 1 (ABCE1), mRNA. [Source:RefSeq mRNA;Acc:NM_001083685]	0.221498	0.048195
ABCF1	ENSBTAG00000006927	ATP-binding cassette, sub-family F (GCN20), member 1 [Source:HGNC Symbol;Acc:70]	0.397716	0.0127037
ABCF2	ENSBTAG00000000607	Bos taurus ATP-binding cassette, sub-family F (GCN20), member 2 (ABCF2), mRNA. [Source:RefSeq mRNA;Acc:NM_001046136]	0.382489	0.0231777
			0.406442	0.0239798
ABCG2	ENSBTAG00000017704	Bos taurus ATP-binding cassette, sub-family G (WHITE), member 2 (ABCG2), mRNA. [Source:RefSeq mRNA;Acc:NM_001037478]	-0.451442	0.0198434
			-0.424623	0.0483223
ABCG4	ENSBTAG00000011800	Bos taurus ATP-binding cassette, sub-family G (WHITE), member 4 (ABCG4), mRNA. [Source:RefSeq mRNA;Acc:NM_001105343]	-1.12358	0.0031526
			-0.90822	0.026948
ABHD17A	ENSBTAG00000025277	Bos taurus family with sequence similarity 108, member A1 (ABHD17A), mRNA. [Source:RefSeq mRNA;Acc:NM_001046536]	0.172761	0.0490389
ABHD5	ENSBTAG00000008416	Bos taurus abhydrolase domain containing 5 (ABHD5), mRNA. [Source:RefSeq mRNA;Acc:NM_001076063]	0.235877	0.0243453
ABO	ENSBTAG00000012525	Bos taurus ABO blood group (transferase A, alpha 1-3-N-acetylgalactosaminyltransferase; transferase B, alpha 1-3-galactosyltransferase) (ABO), mRNA. [Source:RefSeq mRNA;Acc:NM_001077926]	0.970097	0.000117251
			1.06157	0.00011386
ABTB1	ENSBTAG00000018238	Bos taurus ankyrin repeat and BTB (POZ) domain containing 1 (ABTB1), mRNA. [Source:RefSeq mRNA;Acc:NM_001083384]	-0.532236	0.00128419
ACAA1	ENSBTAG00000018283	Bos taurus acetyl-CoA acyltransferase 1 (ACAA1), mRNA. [Source:RefSeq mRNA;Acc:NM_001034319]	0.240122	0.00920332
ACACB	ENSBTAG00000022058	acetyl-CoA carboxylase 2 [Source:RefSeq peptide;Acc:NP_001192262]	1.27626	1.93e-08
			1.08091	1.41e-05
ACAD8	ENSBTAG00000012937	Bos taurus acyl-CoA dehydrogenase family, member 8 (ACAD8), mRNA. [Source:RefSeq mRNA;Acc:NM_001075551]	-0.272027	0.00761583
			-0.367996	0.000241726
ACADVL	ENSBTAG00000003072	Bos taurus acyl-CoA dehydrogenase, very long chain (ACADVL), mRNA. [Source:RefSeq mRNA;Acc:NM_174494]	0.445988	2.99e-09
			0.246273	0.00622946
ACAT2	ENSBTAG00000002827	Bos taurus acetyl-CoA acetyltransferase 2 (ACAT2), mRNA. [Source:RefSeq mRNA;Acc:NM_001075549]	0.36316	0.0139516
ACER3	ENSBTAG00000017218	Bos taurus alkaline ceramidase 3 (ACER3), mRNA. [Source:RefSeq mRNA;Acc:NM_001102285]	-0.317599	0.012059
			-0.31782	0.0190692
ACOT7	ENSBTAG00000021202	Bos taurus acyl-CoA thioesterase 7 (ACOT7), mRNA. [Source:RefSeq mRNA;Acc:NM_001075682]	0.298178	0.00598574
ACOT8	ENSBTAG00000020371	acyl-CoA thioesterase 8 [Source:HGNC Symbol;Acc:15919]	0.486707	3.84e-06
ACOX1	ENSBTAG00000030174	peroxisomal acyl-coenzyme A oxidase 1 [Source:RefSeq peptide;Acc:NP_001030366]	-0.461778	0.0278065
ACOX2	ENSBTAG00000004178	acyl-CoA oxidase 2, branched chain [Source:HGNC Symbol;Acc:120]	-0.301267	0.0292706
ACOXL	ENSBTAG00000004297	acyl-CoA oxidase-like [Source:HGNC Symbol;Acc:25621]	-1.44525	0.00016016
			-1.77048	8.86e-08
ACP2	ENSBTAG00000021002	Bos taurus acid phosphatase 2, lysosomal (ACP2), mRNA. [Source:RefSeq mRNA;Acc:NM_001076058]	0.405474	0.00939241
ACP5	ENSBTAG00000004826	Bos taurus acid phosphatase 5, tartrate resistant (ACP5), mRNA. [Source:RefSeq mRNA;Acc:NM_001256558]	0.331569	0.0268296
ACPL2	ENSBTAG00000014034	acid phosphatase-like 2 [Source:HGNC Symbol;Acc:26303]	0.338028	0.0244911
ACSF2	ENSBTAG00000021301	Bos taurus acyl-CoA synthetase family member 2 (ACSF2), mRNA. [Source:RefSeq mRNA;Acc:NM_001078112]	-0.997033	1.04e-09
			-0.97224	1.82e-08
ACSL5	ENSBTAG00000006707	Bos taurus acyl-CoA synthetase long-chain family member 5 (ACSL5), mRNA. [Source:RefSeq mRNA;Acc:NM_001075650]	0.330965	0.0372362
			0.371923	0.0213806
ACSM1	ENSBTAG00000001417	acyl-CoA synthetase medium-chain family member 1 [Source:HGNC Symbol;Acc:18049]	-0.919103	0.000161765
			-1.00791	9.03e-05
ACSM3	ENSBTAG00000006447	acyl-CoA synthetase medium-chain family member 3 [Source:HGNC Symbol;Acc:10522]	-0.505091	0.00559369
ACSS1	ENSBTAG00000004281	Bos taurus acyl-CoA synthetase short-chain family member 1 (ACSS1), mRNA. [Source:RefSeq mRNA;Acc:NM_174746]	-0.345814	0.00218017
			-0.515868	2.5e-06
ACSS2	ENSBTAG00000013303	Bos taurus acyl-CoA synthetase short-chain family member 2 (ACSS2), mRNA. [Source:RefSeq mRNA;Acc:NM_001105339]	-0.326602	0.0401127
ACTB	ENSBTAG00000015441	uncharacterized protein [Source:UniProtKB/TrEMBL;Acc:F1MKC4]	-0.719027	2.28e-06
	ENSBTAG00000026199	Bos taurus actin, beta (ACTB), mRNA. [Source:RefSeq mRNA;Acc:NM_173979]	0.323823	0.000631198
	ENSBTAG00000015441	uncharacterized protein [Source:UniProtKB/TrEMBL;Acc:F1MKC4]	-0.793728	3.32e-07
	ENSBTAG00000026199	Bos taurus actin, beta (ACTB), mRNA. [Source:RefSeq mRNA;Acc:NM_173979]	0.405898	1.99e-05
ACTG1	ENSBTAG00000006189	Bos taurus actin, gamma 1 (ACTG1), mRNA. [Source:RefSeq mRNA;Acc:NM_001033618]	0.260664	0.00143679
			0.329611	5.66e-05
ACTL8	ENSBTAG00000006438	actin-like 8 [Source:HGNC Symbol;Acc:24018]	0.658426	0.0210895
ACTN1	ENSBTAG00000018255	Bos taurus actinin, alpha 1 (ACTN1), mRNA. [Source:RefSeq mRNA;Acc:NM_001035351]	0.31475	0.0385726
			0.470656	0.0013062
ACTN2	ENSBTAG00000009696	Bos taurus actinin, alpha 2 (ACTN2), mRNA. [Source:RefSeq mRNA;Acc:NM_001034635]	-1.0238	0.00264714
ACTR1A	ENSBTAG00000021067	Bos taurus ARP1 actin-related protein 1 homolog A, centractin alpha (yeast) (ACTR1A), mRNA. [Source:RefSeq mRNA;Acc:NM_001193248]	0.260097	0.0485567
ACTR2	ENSBTAG00000009761	Bos taurus ARP2 actin-related protein 2 homolog (yeast) (ACTR2), mRNA. [Source:RefSeq mRNA;Acc:NM_001102213]	0.248799	0.00587807
ACTR3	ENSBTAG00000003401	Bos taurus ARP3 actin-related protein 3 homolog (yeast) (ACTR3), mRNA. [Source:RefSeq mRNA;Acc:NM_174226]	0.260876	0.028415
ADA	ENSBTAG00000005280	Bos taurus adenosine deaminase (ADA), mRNA. [Source:RefSeq mRNA;Acc:NM_173887]	0.435161	4.72e-05
			0.458188	3.48e-05
ADAM19	ENSBTAG00000003836	ADAM metallopeptidase domain 19 [Source:HGNC Symbol;Acc:197]	0.842331	1.55e-05
			0.666291	0.00244197
ADAM23	ENSBTAG00000019694	Bos taurus ADAM metallopeptidase domain 23 (ADAM23), mRNA. [Source:RefSeq mRNA;Acc:NM_001083458]	-0.688452	0.0125329
ADAM8	ENSBTAG00000023832	ADAM metallopeptidase domain 8 [Source:HGNC Symbol;Acc:215]	1.09862	7.71e-07
			0.889167	0.00032596
ADAMTS12	ENSBTAG00000012558	Bos taurus ADAM metallopeptidase with thrombospondin type 1 motif, 12 (ADAMTS12), mRNA. [Source:RefSeq mRNA;Acc:NM_001192609]	0.673058	0.028178
ADAMTS14	ENSBTAG00000021177	ADAM metallopeptidase with thrombospondin type 1 motif, 14 [Source:HGNC Symbol;Acc:14899]	-0.756407	0.0335364
			-0.783354	0.0408079
ADAMTS18	ENSBTAG00000001010	Bos taurus ADAM metallopeptidase with thrombospondin type 1 motif, 18 (ADAMTS18), mRNA. [Source:RefSeq mRNA;Acc:NM_001192486]	0.663851	0.0201153
ADAMTS19	ENSBTAG00000016145	ADAM metallopeptidase with thrombospondin type 1 motif, 19 [Source:HGNC Symbol;Acc:17111]	-0.612205	0.0057405
			-0.644662	0.0107776
ADAMTS6	ENSBTAG00000016963	ADAM metallopeptidase with thrombospondin type 1 motif, 6 [Source:HGNC Symbol;Acc:222]	0.694515	0.0172565
ADAMTSL4	ENSBTAG00000003604	Bos taurus ADAMTS-like 4 (ADAMTSL4), mRNA. [Source:RefSeq mRNA;Acc:NM_001101061]	0.477762	0.000575947
			0.353865	0.0292639
ADAP1	ENSBTAG00000015952	Bos taurus ArfGAP with dual PH domains 1 (ADAP1), mRNA. [Source:RefSeq mRNA;Acc:NM_174513]	0.530705	0.0112206
			0.481174	0.0449168
ADAT1	ENSBTAG00000015669	Bos taurus adenosine deaminase, tRNA-specific 1 (ADAT1), mRNA. [Source:RefSeq mRNA;Acc:NM_001081620]	0.759772	0.00148014
ADCY3	ENSBTAG00000018705	adenylate cyclase 3 [Source:HGNC Symbol;Acc:234]	0.867517	2.36e-06
			0.931945	2.34e-06
ADGB	ENSBTAG00000016844	androglobin [Source:HGNC Symbol;Acc:21212]	-0.629197	0.0256887
ADHFE1	ENSBTAG00000004476	alcohol dehydrogenase, iron containing, 1 [Source:HGNC Symbol;Acc:16354]	-0.833465	1.86e-06
			-0.739316	9.4e-05
ADI1	ENSBTAG00000005403	Bos taurus acireductone dioxygenase 1 (ADI1), mRNA. [Source:RefSeq mRNA;Acc:NM_001035468]	-0.235372	0.0251711
ADK	ENSBTAG00000011072	Bos taurus adenosine kinase (ADK), mRNA. [Source:RefSeq mRNA;Acc:NM_001076066]	0.337329	0.00389827
ADORA2B	ENSBTAG00000007581	Bos taurus adenosine A2b receptor (ADORA2B), mRNA. [Source:RefSeq mRNA;Acc:NM_001075925]	0.487591	0.0142869
			0.484214	0.0230853
ADPGK	ENSBTAG00000001578	Bos taurus ADP-dependent glucokinase (ADPGK), mRNA. [Source:RefSeq mRNA;Acc:NM_001082438]	0.210643	0.0441838
			0.250357	0.0184265
ADSL	ENSBTAG00000000077	Bos taurus adenylosuccinate lyase (ADSL), mRNA. [Source:RefSeq mRNA;Acc:NM_001102377]	0.235512	0.00912557
ADSSL1	ENSBTAG00000017616	Bos taurus adenylosuccinate synthase like 1 (ADSSL1), mRNA. [Source:RefSeq mRNA;Acc:NM_001099192]	-0.57544	0.000227584
AFAP1	ENSBTAG00000012464	actin filament associated protein 1 [Source:HGNC Symbol;Acc:24017]	0.658839	0.00349346
AFF2	ENSBTAG00000020750	AF4/FMR2 family, member 2 [Source:HGNC Symbol;Acc:3776]	-0.97733	0.0182748
AGAP2	ENSBTAG00000007156	ArfGAP with GTPase domain, ankyrin repeat and PH domain 2 [Source:HGNC Symbol;Acc:16921]	0.525194	0.00251867
AGPAT1	ENSBTAG00000004442	Bos taurus 1-acylglycerol-3-phosphate O-acyltransferase 1 (lysophosphatidic acid acyltransferase, alpha) (AGPAT1), mRNA. [Source:RefSeq mRNA;Acc:NM_177518]	0.602739	1.58e-06
			0.475224	0.000545655
AGPAT6	ENSBTAG00000005730	Bos taurus 1-acylglycerol-3-phosphate O-acyltransferase 6 (lysophosphatidic acid acyltransferase, zeta) (AGPAT6), mRNA. [Source:RefSeq mRNA;Acc:NM_001083669]	0.192884	0.0377401
AGR2	ENSBTAG00000024406	anterior gradient 2 [Source:HGNC Symbol;Acc:328]	0.800472	0.0283215
AGRN	ENSBTAG00000013191	agrin [Source:HGNC Symbol;Acc:329]	0.364008	0.0479381
AGT	ENSBTAG00000012393	Bos taurus angiotensinogen (serpin peptidase inhibitor, clade A, member 8) (AGT), mRNA. [Source:RefSeq mRNA;Acc:NM_001114082]	0.869767	0.0125657
AGTPBP1	ENSBTAG00000001257	ATP/GTP binding protein 1 [Source:HGNC Symbol;Acc:17258]	-0.292265	0.011507
			-0.425683	0.000122717
AHCY	ENSBTAG00000018101	Bos taurus adenosylhomocysteinase (AHCY), mRNA. [Source:RefSeq mRNA;Acc:NM_001034315]	0.417835	3.12e-05
			0.389656	0.000253467
AHR	ENSBTAG00000007746	Bos taurus aryl hydrocarbon receptor (AHR), mRNA. [Source:RefSeq mRNA;Acc:NM_001206026]	0.513997	0.00117817
			0.644315	6.69e-05
AHSA1	ENSBTAG00000020477	Bos taurus AHA1, activator of heat shock 90kDa protein ATPase homolog 1 (yeast) (AHSA1), mRNA. [Source:RefSeq mRNA;Acc:NM_001034666]	0.310763	0.00044102
			0.232594	0.022386
AHSA2	ENSBTAG00000006025	Bos taurus AHA1, activator of heat shock 90kDa protein ATPase homolog 2 (yeast) (AHSA2), mRNA. [Source:RefSeq mRNA;Acc:NM_001102134]	0.706395	1.14e-05
AIF1L	ENSBTAG00000046484	Bos taurus allograft inflammatory factor 1-like (AIF1L), mRNA. [Source:RefSeq mRNA;Acc:NM_001078079]	-0.579202	0.00166501
			-0.443461	0.0413079
AIFM1	ENSBTAG00000006838	apoptosis-inducing factor, mitochondrion-associated, 1 [Source:HGNC Symbol;Acc:8768]	0.259079	0.0152394
AIM1	ENSBTAG00000017527	absent in melanoma 1 [Source:HGNC Symbol;Acc:356]	0.267517	0.0228763
AIM1L	ENSBTAG00000005629	Bos taurus absent in melanoma 1-like (AIM1L), mRNA. [Source:RefSeq mRNA;Acc:NM_001109791]	0.331832	0.0179933
			0.352647	0.0172399
AIMP2	ENSBTAG00000007367	Bos taurus aminoacyl tRNA synthetase complex-interacting multifunctional protein 2 (AIMP2), mRNA. [Source:RefSeq mRNA;Acc:NM_001075813]	0.235626	0.0189453
AIP	ENSBTAG00000010478	Bos taurus aryl hydrocarbon receptor interacting protein (AIP), mRNA. [Source:RefSeq mRNA;Acc:NM_183082]	0.258152	0.0392526
AK1	ENSBTAG00000006305	Bos taurus adenylate kinase 1 (AK1), mRNA. [Source:RefSeq mRNA;Acc:NM_001013582]	-0.389148	0.033182
AK2	ENSBTAG00000017605	Bos taurus adenylate kinase 2 (AK2), mRNA. [Source:RefSeq mRNA;Acc:NM_173889]	0.365989	0.00206761
AK3	ENSBTAG00000017147	Bos taurus adenylate kinase 3 (AK3), mRNA. [Source:RefSeq mRNA;Acc:NM_174237]	-0.339604	0.00011174
			-0.356838	0.000101857
AKAP11	ENSBTAG00000014752	A kinase (PRKA) anchor protein 11 [Source:HGNC Symbol;Acc:369]	0.356696	0.0401557
AKAP4	ENSBTAG00000016399	Bos taurus A kinase (PRKA) anchor protein 4 (AKAP4), mRNA. [Source:RefSeq mRNA;Acc:NM_174235]	-1.31785	0.0041583
			-1.34059	0.00821481
AKAP6	ENSBTAG00000017719	A kinase (PRKA) anchor protein 6 [Source:HGNC Symbol;Acc:376]	-0.521823	0.00604186
			-0.783105	5.69e-05
AKAP7	ENSBTAG00000000240	Bos taurus A kinase (PRKA) anchor protein 7 (AKAP7), mRNA. [Source:RefSeq mRNA;Acc:NM_001102266]	-0.552084	0.00260489
AKIP1	ENSBTAG00000001922	Bos taurus A kinase (PRKA) interacting protein 1 (AKIP1), mRNA. [Source:RefSeq mRNA;Acc:NM_001034203]	0.234833	0.0396399
AKIRIN2	ENSBTAG00000003764	Bos taurus akirin 2 (AKIRIN2), mRNA. [Source:RefSeq mRNA;Acc:NM_001110087]	0.18984	0.038509
AKNAD1	ENSBTAG00000007333	AKNA domain containing 1 [Source:HGNC Symbol;Acc:28398]	1.70502	8.69e-06
AKR1C3	ENSBTAG00000022571	Bos taurus aldo-keto reductase family 1, member C3 (3-alpha hydroxysteroid dehydrogenase, type II) (AKR1C3), mRNA. [Source:RefSeq mRNA;Acc:NM_001038584]	-0.723272	0.000211894
	ENSBTAG00000039289	Bos taurus aldo-keto reductase family 1 member C3 -like (LOC527068), mRNA. [Source:RefSeq mRNA;Acc:NM_001035367]	-0.83732	0.00409757
	ENSBTAG00000022571	Bos taurus aldo-keto reductase family 1, member C3 (3-alpha hydroxysteroid dehydrogenase, type II) (AKR1C3), mRNA. [Source:RefSeq mRNA;Acc:NM_001038584]	-0.822845	3.84e-05
AKT2	ENSBTAG00000001400	v-akt murine thymoma viral oncogene homolog 2 [Source:HGNC Symbol;Acc:392]	0.281224	0.0266697
AKTIP	ENSBTAG00000016250	AKT interacting protein [Source:HGNC Symbol;Acc:16710]	-0.267078	0.0109477
ALDH16A1	ENSBTAG00000000330	aldehyde dehydrogenase 16 family, member A1 [Source:HGNC Symbol;Acc:28114]	0.357221	0.00281557
ALDH18A1	ENSBTAG00000011832	Bos taurus aldehyde dehydrogenase 18 family, member A1 (ALDH18A1), mRNA. [Source:RefSeq mRNA;Acc:NM_001046181]	0.218436	0.0278294
			0.215988	0.0418177
ALDH1A1	ENSBTAG00000008103	Bos taurus aldehyde dehydrogenase 1 family, member A1 (ALDH1A1), mRNA. [Source:RefSeq mRNA;Acc:NM_174239]	-1.2754	5.46e-16
			-1.42391	1.07e-17
ALDH1A3	ENSBTAG00000009125	aldehyde dehydrogenase 1 family, member A3 [Source:HGNC Symbol;Acc:409]	0.362551	0.0399505
ALDH1L2	ENSBTAG00000006326	Bos taurus aldehyde dehydrogenase 1 family, member L2 (ALDH1L2), mRNA. [Source:RefSeq mRNA;Acc:NM_001191391]	-0.608244	0.0184071
ALDH3A1	ENSBTAG00000021113	Bos taurus aldehyde dehydrogenase 3 family, member A1 (ALDH3A1), mRNA. [Source:RefSeq mRNA;Acc:NM_001166513]	-1.8605	5.79e-08
			-1.43399	0.000190843
ALDH3A2	ENSBTAG00000039161	Bos taurus aldehyde dehydrogenase 3 family, member A2 (ALDH3A2), mRNA. [Source:RefSeq mRNA;Acc:NM_001101984]	-0.436828	5e-05
			-0.454806	5.47e-05
ALDOC	ENSBTAG00000013099	Bos taurus aldolase C, fructose-bisphosphate (ALDOC), mRNA. [Source:RefSeq mRNA;Acc:NM_001097984]	0.387446	0.00172636
			0.461823	0.000256084
ALG14	ENSBTAG00000004422	Bos taurus asparagine-linked glycosylation 14 homolog (S. cerevisiae) (ALG14), mRNA. [Source:RefSeq mRNA;Acc:NM_001077863]	0.35163	0.00172877
ALG3	ENSBTAG00000005652	Bos taurus asparagine-linked glycosylation 3, alpha-1,3- mannosyltransferase homolog (S. cerevisiae) (ALG3), mRNA. [Source:RefSeq mRNA;Acc:NM_001083511]	0.477114	2.4e-06
			0.436262	6.1e-05
ALKBH3	ENSBTAG00000009518	Bos taurus alkB, alkylation repair homolog 3 (E. coli) (ALKBH3), mRNA. [Source:RefSeq mRNA;Acc:NM_001037602]	-0.250004	0.0233392
			-0.259209	0.0256971
ALOX12	ENSBTAG00000011990	Bos taurus arachidonate 15-lipoxygenase (ALOX15), mRNA. [Source:RefSeq mRNA;Acc:NM_174501]	1.46803	0.000939375
			1.24748	0.0148031
ALOX12E	ENSBTAG00000031933	Bos taurus arachidonate lipoxygenase, epidermal (ALOX12E), mRNA. [Source:RefSeq mRNA;Acc:NM_001083532]	0.501651	0.0103538
ALOX15B	ENSBTAG00000008779	Bos taurus arachidonate 15-lipoxygenase, type B (ALOX15B), mRNA. [Source:RefSeq mRNA;Acc:NM_001205703]	1.3403	2.03e-09
			0.949796	0.000288524
ALX1	ENSBTAG00000014977	Bos taurus ALX homeobox 1 (ALX1), mRNA. [Source:RefSeq mRNA;Acc:NM_001192291]	-0.683788	4.38e-05
			-0.868853	2.83e-07
AMACR	ENSBTAG00000021813	alpha-methylacyl-CoA racemase [Source:HGNC Symbol;Acc:451]	-0.235244	0.0432095
AMDHD1	ENSBTAG00000016275	Bos taurus amidohydrolase domain containing 1 (AMDHD1), mRNA. [Source:RefSeq mRNA;Acc:NM_001098872]	-0.526936	0.0477922
AMER1	ENSBTAG00000008839	APC membrane recruitment protein 1 [Source:HGNC Symbol;Acc:26837]	0.547228	0.0207605
AMOTL1	ENSBTAG00000018945	Angiomotin-like protein 1 [Source:UniProtKB/Swiss-Prot;Acc:E1BEQ5]	0.357	0.0126889
			0.463886	0.00128674
AMPD2	ENSBTAG00000013018	adenosine monophosphate deaminase 2 [Source:HGNC Symbol;Acc:469]	0.406181	0.00300532
			0.339423	0.0297992
AMPD3	ENSBTAG00000015821	adenosine monophosphate deaminase 3 [Source:HGNC Symbol;Acc:470]	0.729644	0.000747077
			0.570886	0.0256971
AMPH	ENSBTAG00000031967	Bos taurus amphiphysin (AMPH), mRNA. [Source:RefSeq mRNA;Acc:NM_001098130]	-0.829511	0.0155939
			-1.46182	1.58e-05
AMY2B	ENSBTAG00000019093	Bos taurus amylase, alpha 2B (pancreatic) (AMY2B), mRNA. [Source:RefSeq mRNA;Acc:NM_001035016]	-0.599199	0.0126369
			-0.759881	0.00197922
ANAPC5	ENSBTAG00000003092	anaphase promoting complex subunit 5 [Source:HGNC Symbol;Acc:15713]	0.226986	0.0179933
ANGPTL1	ENSBTAG00000010719	Bos taurus angiopoietin-like 1 (ANGPTL1), mRNA. [Source:RefSeq mRNA;Acc:NM_001075426]	-0.680742	0.0137807
ANGPTL4	ENSBTAG00000002473	Bos taurus angiopoietin-like 4 (ANGPTL4), mRNA. [Source:RefSeq mRNA;Acc:NM_001046043]	0.577501	1.95e-05
			0.584911	3.71e-05
ANGPTL5	ENSBTAG00000005308	Bos taurus angiopoietin-like 5 (ANGPTL5), mRNA. [Source:RefSeq mRNA;Acc:NM_001128069]	-1.06482	7.01e-05
			-1.10526	0.000148026
ANKH	ENSBTAG00000013391	Bos taurus ankylosis, progressive homolog (mouse) (ANKH), mRNA. [Source:RefSeq mRNA;Acc:NM_001109793]	-0.342045	0.00172659
			-0.418969	0.000155516
ANKMY2	ENSBTAG00000010980	Bos taurus ankyrin repeat and MYND domain containing 2 (ANKMY2), mRNA. [Source:RefSeq mRNA;Acc:NM_001075384]	0.214857	0.0199395
ANKRD1	ENSBTAG00000011734	Bos taurus ankyrin repeat domain 1 (cardiac muscle) (ANKRD1), mRNA. [Source:RefSeq mRNA;Acc:NM_001034378]	-1.82399	4.04e-08
			-1.8517	8.91e-08
ANKRD13B	ENSBTAG00000001119	ankyrin repeat domain 13B [Source:HGNC Symbol;Acc:26363]	0.391336	0.0174714
			0.375566	0.0374497
ANKRD13C	ENSBTAG00000015482	ANKRD13C protein; uncharacterized protein [Source:UniProtKB/TrEMBL;Acc:A5PK24]	-0.224691	0.00897788
ANKRD13D	ENSBTAG00000012200	ankyrin repeat domain 13 family, member D [Source:HGNC Symbol;Acc:27880]	0.442559	0.000264303
			0.355522	0.0101203
ANKRD34A	ENSBTAG00000008365	ankyrin repeat domain 34A [Source:HGNC Symbol;Acc:27639]	1.26939	0.000719689
ANKRD37	ENSBTAG00000018453	Bos taurus ankyrin repeat domain 37 (ANKRD37), mRNA. [Source:RefSeq mRNA;Acc:NM_001075392]	0.77543	0.000969456
ANKRD40	ENSBTAG00000025183	Bos taurus ankyrin repeat domain 40 (ANKRD40), mRNA. [Source:RefSeq mRNA;Acc:NM_001075586]	-1.95935	0.000225281
			-1.80708	0.00142087
ANKRD6	ENSBTAG00000003455	ankyrin repeat domain-containing protein 6 [Source:RefSeq peptide;Acc:NP_001192406]	-0.369452	0.0169754
ANKS3	ENSBTAG00000006593	Bos taurus ankyrin repeat and sterile alpha motif domain containing 3 (ANKS3), mRNA. [Source:RefSeq mRNA;Acc:NM_001206229]	0.385503	0.0240176
ANO1	ENSBTAG00000009997	anoctamin 1, calcium activated chloride channel [Source:HGNC Symbol;Acc:21625]	0.495867	0.0177611
			0.619259	0.00386479
ANP32A	ENSBTAG00000012365	Bos taurus acidic (leucine-rich) nuclear phosphoprotein 32 family, member A (ANP32A), mRNA. [Source:RefSeq mRNA;Acc:NM_001195019]	0.165178	0.0250159
			0.156845	0.0494433
ANXA2	ENSBTAG00000009615	Bos taurus annexin A2 (ANXA2), mRNA. [Source:RefSeq mRNA;Acc:NM_174716]	0.171489	0.0213782
			0.171854	0.0306451
ANXA3	ENSBTAG00000010153	annexin A3 [Source:HGNC Symbol;Acc:541]	0.276884	0.0497516
AOX4	ENSBTAG00000038878	Aldehyde oxidase 4; uncharacterized protein [Source:UniProtKB/TrEMBL;Acc:E1BL62]	-0.439602	0.0175008
AP1B1	ENSBTAG00000001189	adaptor-related protein complex 1, beta 1 subunit [Source:HGNC Symbol;Acc:554]	0.343535	0.010607
			0.306889	0.0417964
AP1G2	ENSBTAG00000007099	Bos taurus adaptor-related protein complex 1, gamma 2 subunit (AP1G2), mRNA. [Source:RefSeq mRNA;Acc:NM_001109808]	0.302911	0.0139456
AP1M2	ENSBTAG00000021160	Bos taurus adaptor-related protein complex 1, mu 2 subunit (AP1M2), mRNA. [Source:RefSeq mRNA;Acc:NM_001034511]	0.23603	0.0179933
AP1S1	ENSBTAG00000014468	Bos taurus adaptor-related protein complex 1, sigma 1 subunit (AP1S1), mRNA. [Source:RefSeq mRNA;Acc:NM_001077110]	0.209234	0.0143403
AP2A2	ENSBTAG00000009915	Bos taurus adaptor-related protein complex 2, alpha 2 subunit (AP2A2), mRNA. [Source:RefSeq mRNA;Acc:NM_001075702]	0.597213	1.54e-08
			0.33884	0.0075709
AP2B1	ENSBTAG00000020316	adaptor-related protein complex 2, beta 1 subunit [Source:HGNC Symbol;Acc:563]	0.360707	0.0263527
AP3B1	ENSBTAG00000005016	Bos taurus adaptor-related protein complex 3, beta 1 subunit (AP3B1), mRNA. [Source:RefSeq mRNA;Acc:NM_001076534]	0.374395	0.00329673
AP3M1	ENSBTAG00000021883	adaptor-related protein complex 3, mu 1 subunit [Source:HGNC Symbol;Acc:569]	0.279563	0.000111288
			0.245853	0.00185078
AP4M1	ENSBTAG00000002881	Bos taurus adaptor-related protein complex 4, mu 1 subunit (AP4M1), mRNA. [Source:RefSeq mRNA;Acc:NM_001077099]	0.223592	0.0480937
AP5B1	ENSBTAG00000046875	Bos taurus uncharacterized LOC509087 (DKFZP761E198), mRNA. [Source:RefSeq mRNA;Acc:NM_001014877]	0.243485	0.0471929
APBA2	ENSBTAG00000020413	Bos taurus amyloid beta (A4) precursor protein-binding, family A, member 2 (APBA2), mRNA. [Source:RefSeq mRNA;Acc:NM_001077921]	-2.14678	0.00113763
APBA3	ENSBTAG00000008395	Bos taurus amyloid beta (A4) precursor protein-binding, family A, member 3 (APBA3), mRNA. [Source:RefSeq mRNA;Acc:NM_001034414]	0.297565	0.0193518
APCDD1L	ENSBTAG00000020397	adenomatosis polyposis coli down-regulated 1-like [Source:HGNC Symbol;Acc:26892]	0.574275	0.0444222
APLNR	ENSBTAG00000027516	Bos taurus apelin receptor (APLNR), mRNA. [Source:RefSeq mRNA;Acc:NM_001102524]	-0.709754	0.00324842
APOA1	ENSBTAG00000002258	Bos taurus apolipoprotein A-I (APOA1), mRNA. [Source:RefSeq mRNA;Acc:NM_174242]	-0.676396	0.00387144
			-0.634732	0.0128953
APOBEC3A	ENSBTAG00000037800	Bos taurus apolipoprotein B mRNA editing enzyme, catalytic polypeptide-like 3A (APOBEC3A), mRNA. [Source:RefSeq mRNA;Acc:NM_001163936]	3.73808	0.0237156
APOBR	ENSBTAG00000018011	apolipoprotein B receptor [Source:HGNC Symbol;Acc:24087]	0.492254	0.025507
APOD	ENSBTAG00000023600	apolipoprotein D [Source:HGNC Symbol;Acc:612]	0.624697	0.000853428
			0.574387	0.00497271
APRT	ENSBTAG00000000639	Bos taurus adenine phosphoribosyltransferase (APRT), mRNA. [Source:RefSeq mRNA;Acc:NM_001025334]	0.681166	9.06e-10
			0.518537	2.23e-05
AQP3	ENSBTAG00000008493	Bos taurus aquaporin 3 (Gill blood group) (AQP3), mRNA. [Source:RefSeq mRNA;Acc:NM_001079794]	-0.811034	0.000410225
			-0.807142	0.00151568
AQP5	ENSBTAG00000026813	aquaporin 5 [Source:HGNC Symbol;Acc:638]	-1.90929	0.000134638
			-2.28035	3.34e-05
AQP6	ENSBTAG00000012782	aquaporin 6, kidney specific [Source:HGNC Symbol;Acc:639]	-1.53812	0.015376
			-1.90988	0.00285814
AQP7	ENSBTAG00000020105	aquaporin 7 [Source:HGNC Symbol;Acc:640]	-1.17203	0.0144314
			-1.26631	0.0112426
AQP9	ENSBTAG00000013452	Bos taurus aquaporin 9 (AQP9), mRNA. [Source:RefSeq mRNA;Acc:NM_001205833]	-0.866327	0.000558005
			-1.0201	0.000143858
ARAP1	ENSBTAG00000002051	ArfGAP with RhoGAP domain, ankyrin repeat and PH domain 1 [Source:HGNC Symbol;Acc:16925]	0.321512	0.00412586
			0.310593	0.0105151
ARAP2	ENSBTAG00000039922	ArfGAP with RhoGAP domain, ankyrin repeat and PH domain 2 [Source:HGNC Symbol;Acc:16924]	0.551062	0.0109564
ARC	ENSBTAG00000021639	activity-regulated cytoskeleton-associated protein [Source:HGNC Symbol;Acc:648]	0.590422	0.0347357
ARG2	ENSBTAG00000001945	arginase 2 [Source:HGNC Symbol;Acc:664]	1.61539	5.83e-12
			1.36375	1.16e-07
ARHGAP28	ENSBTAG00000019036	Rho GTPase activating protein 28 [Source:HGNC Symbol;Acc:25509]	0.52863	0.00476177
			0.802513	1.83e-05
ARHGAP9	ENSBTAG00000018403	Rho GTPase activating protein 9 [Source:HGNC Symbol;Acc:14130]	0.735954	0.00595428
ARHGDIA	ENSBTAG00000030209	Bos taurus Rho GDP dissociation inhibitor (GDI) alpha (ARHGDIA), mRNA. [Source:RefSeq mRNA;Acc:NM_176650]	0.27316	0.0219991
			0.304539	0.0145267
ARHGEF1	ENSBTAG00000018912	Rho guanine nucleotide exchange factor (GEF) 1 [Source:HGNC Symbol;Acc:681]	0.3452	0.028038
ARHGEF16	ENSBTAG00000020837	Bos taurus Rho guanine nucleotide exchange factor (GEF) 16 (ARHGEF16), mRNA. [Source:RefSeq mRNA;Acc:NM_001101998]	0.68557	6.98e-05
ARHGEF19	ENSBTAG00000005670	Rho guanine nucleotide exchange factor (GEF) 19 [Source:HGNC Symbol;Acc:26604]	0.425926	0.00700939
ARHGEF3	ENSBTAG00000014091	Rho guanine nucleotide exchange factor (GEF) 3 [Source:HGNC Symbol;Acc:683]	-0.281043	0.000166701
			-0.289505	0.000238399
ARHGEF33	ENSBTAG00000017039	Rho guanine nucleotide exchange factor (GEF) 33 [Source:HGNC Symbol;Acc:37252]	-1.06544	0.0108852
ARHGEF4	ENSBTAG00000015834	Bos taurus Rho guanine nucleotide exchange factor (GEF) 4 (ARHGEF4), mRNA. [Source:RefSeq mRNA;Acc:NM_001192073]	0.298847	0.0486331
ARL16	ENSBTAG00000030200	ADP-ribosylation factor-like 16 [Source:HGNC Symbol;Acc:27902]	0.440443	0.0123376
ARL4C	ENSBTAG00000045647	Bos taurus ADP-ribosylation factor-like 4C (ARL4C), mRNA. [Source:RefSeq mRNA;Acc:NM_001102348]	0.441459	0.00774097
			0.585255	0.000506083
ARL4D	ENSBTAG00000016847	Bos taurus ADP-ribosylation factor-like 4D (ARL4D), mRNA. [Source:RefSeq mRNA;Acc:NM_001076135]	0.39657	0.0374179
ARMC12	ENSBTAG00000010877	armadillo repeat containing 12 [Source:HGNC Symbol;Acc:21099]	-0.450132	0.0257092
ARMC4	ENSBTAG00000000654	armadillo repeat containing 4 [Source:HGNC Symbol;Acc:25583]	-0.799937	0.00575859
ARMC6	ENSBTAG00000013291	Bos taurus armadillo repeat containing 6 (ARMC6), mRNA. [Source:RefSeq mRNA;Acc:NM_001098966]	0.380359	0.0150392
ARMCX5	ENSBTAG00000010114	armadillo repeat containing, X-linked 5 [Source:HGNC Symbol;Acc:25772]	-0.256981	0.0226903
ARNTL	ENSBTAG00000013029	aryl hydrocarbon receptor nuclear translocator-like [Source:HGNC Symbol;Acc:701]	-0.3617	0.0288475
ARPC2	ENSBTAG00000010386	Bos taurus actin related protein 2/3 complex, subunit 2, 34kDa (ARPC2), mRNA. [Source:RefSeq mRNA;Acc:NM_001034713]	0.214147	0.0439533
ARPP21	ENSBTAG00000007732	Bos taurus cAMP-regulated phosphoprotein, 21kDa (ARPP21), mRNA. [Source:RefSeq mRNA;Acc:NM_001076950]	0.803137	0.0236671
ARRB2	ENSBTAG00000035587	arrestin, beta 2 [Source:HGNC Symbol;Acc:712]	0.350231	0.00191165
			0.282576	0.0294977
ARRDC2	ENSBTAG00000039335	Bos taurus arrestin domain containing 2 (ARRDC2), mRNA. [Source:RefSeq mRNA;Acc:NM_001081592]	-0.324914	0.0491854
ARSB	ENSBTAG00000008341	Bos taurus arylsulfatase B (ARSB), mRNA. [Source:RefSeq mRNA;Acc:NM_001101175]	-0.672748	0.00499386
			-0.692837	0.0079841
ARSE	ENSBTAG00000014932	arylsulfatase E (chondrodysplasia punctata 1) [Source:HGNC Symbol;Acc:719]	-0.337412	0.0110298
ARSI	ENSBTAG00000012834	arylsulfatase family, member I [Source:HGNC Symbol;Acc:32521]	0.590625	0.0252837
			0.987387	6.32e-05
ARSK	ENSBTAG00000020178	Bos taurus arylsulfatase family, member K (ARSK), mRNA. [Source:RefSeq mRNA;Acc:NM_001035400]	-0.448958	0.0160659
ART4	ENSBTAG00000008352	uncharacterized protein [Source:UniProtKB/TrEMBL;Acc:F6QBH4]	0.649801	0.002667
			0.599396	0.0130928
ARV1	ENSBTAG00000021822	Bos taurus ARV1 homolog (S. cerevisiae) (ARV1), mRNA. [Source:RefSeq mRNA;Acc:NM_001035302]	-0.25731	0.0347357
ASB11	ENSBTAG00000001514	Bos taurus ankyrin repeat and SOCS box containing 11 (ASB11), mRNA. [Source:RefSeq mRNA;Acc:NM_001034413]	-0.466242	0.000115123
			-0.692629	4.36e-09
ASCC1	ENSBTAG00000000392	Bos taurus activating signal cointegrator 1 complex subunit 1 (ASCC1), mRNA. [Source:RefSeq mRNA;Acc:NM_001076041]	-0.267912	0.013483
ASCC3	ENSBTAG00000020482	Bos taurus activating signal cointegrator 1 complex subunit 3 (ASCC3), mRNA. [Source:RefSeq mRNA;Acc:NM_001206118]	0.466316	2.55e-05
			0.311724	0.0162166
ASGR1	ENSBTAG00000012071	Bos taurus asialoglycoprotein receptor 1 (ASGR1), mRNA. [Source:RefSeq mRNA;Acc:NM_001037590]	-1.70604	2.91e-06
			-1.98662	4.23e-07
ASGR2	ENSBTAG00000025101	asialoglycoprotein receptor 2 [Source:HGNC Symbol;Acc:743]	-0.752547	0.0219669
ASL	ENSBTAG00000015314	Bos taurus argininosuccinate lyase (ASL), mRNA. [Source:RefSeq mRNA;Acc:NM_001034428]	0.348788	0.0150018
ASPHD2	ENSBTAG00000037832	aspartate beta-hydroxylase domain containing 2 [Source:HGNC Symbol;Acc:30437]	0.727925	0.00224003
ASRGL1	ENSBTAG00000006910	Bos taurus asparaginase like 1 (ASRGL1), mRNA. [Source:RefSeq mRNA;Acc:NM_001077035]	0.660563	0.00136355
			0.563378	0.01711
ATA3	ENSBTAG00000014197	Bos taurus solute carrier family 38, member 4 (SLC38A4), mRNA. [Source:RefSeq mRNA;Acc:NM_001205943]	-0.927418	0.0116067
ATAD3	ENSBTAG00000002219	Bos taurus ATPase family, AAA domain containing 3A (ATAD3A), mRNA. [Source:RefSeq mRNA;Acc:NM_001105462]	0.367882	0.00381974
ATAT1	ENSBTAG00000006941	Bos taurus alpha tubulin acetyltransferase 1 (ATAT1), transcript variant 1, mRNA. [Source:RefSeq mRNA;Acc:NM_001276323]	0.597427	0.00489249
ATF7IP	ENSBTAG00000003221	activating transcription factor 7 interacting protein [Source:HGNC Symbol;Acc:20092]	0.359788	0.013803
			0.350066	0.0282639
ATL2	ENSBTAG00000016167	atlastin GTPase 2 [Source:HGNC Symbol;Acc:24047]	0.195604	0.0367214
ATP13A1	ENSBTAG00000007128	Bos taurus ATPase type 13A1 (ATP13A1), mRNA. [Source:RefSeq mRNA;Acc:NM_001192809]	0.287796	0.0226289
ATP13A2	ENSBTAG00000008309	Bos taurus ATPase type 13A2 (ATP13A2), mRNA. [Source:RefSeq mRNA;Acc:NM_001192271]	0.532257	0.00672242
ATP13A5	ENSBTAG00000018657	ATPase type 13A5 [Source:HGNC Symbol;Acc:31789]	-0.427266	0.010607
			-0.614327	0.000143613
ATP1A1	ENSBTAG00000001246	Bos taurus ATPase, Na+/K+ transporting, alpha 1 polypeptide (ATP1A1), mRNA. [Source:RefSeq mRNA;Acc:NM_001076798]	0.301312	0.00937892
			0.316996	0.00926942
ATP1B1	ENSBTAG00000002688	Bos taurus ATPase, Na+/K+ transporting, beta 1 polypeptide (ATP1B1), mRNA. [Source:RefSeq mRNA;Acc:NM_001035334]	-0.519201	2.33e-05
			-0.322787	0.0291912
ATP1B3	ENSBTAG00000014140	Bos taurus ATPase, Na+/K+ transporting, beta 3 polypeptide (ATP1B3), mRNA. [Source:RefSeq mRNA;Acc:NM_001035393]	0.295926	0.00389882
			0.239907	0.0386145
ATP2A2	ENSBTAG00000001398	ATPase, Ca++ transporting, cardiac muscle, slow twitch 2 [Source:HGNC Symbol;Acc:812]	0.393752	0.0119246
ATP2C1	ENSBTAG00000011626	Bos taurus ATPase, Ca++ transporting, type 2C, member 1 (ATP2C1), mRNA. [Source:RefSeq mRNA;Acc:NM_175785]	0.252745	0.0132034
ATP4B	ENSBTAG00000019961	ATPase, H+/K+ exchanging, beta polypeptide [Source:HGNC Symbol;Acc:820]	1.1943	0.0396399
ATP5D	ENSBTAG00000000550	Bos taurus ATP synthase, H+ transporting, mitochondrial F1 complex, delta subunit (ATP5D), mRNA. [Source:RefSeq mRNA;Acc:NM_176670]	0.202344	0.0337782
ATP5S	ENSBTAG00000015202	Bos taurus ATP synthase, H+ transporting, mitochondrial Fo complex, subunit s (factor B) (ATP5S), mRNA. [Source:RefSeq mRNA;Acc:NM_001007812]	-0.409378	0.00348592
			-0.336586	0.0324755
ATP6V0D2	ENSBTAG00000021092	Bos taurus ATPase, H+ transporting, lysosomal 38kDa, V0 subunit d2 (ATP6V0D2), mRNA. [Source:RefSeq mRNA;Acc:NM_001046101]	-0.780323	0.000134638
			-0.608095	0.00625804
ATP6V1B1	ENSBTAG00000010620	ATPase, H+ transporting, lysosomal 56/58kDa, V1 subunit B1 [Source:HGNC Symbol;Acc:853]	0.504681	0.00596138
ATP6V1C1	ENSBTAG00000013513	Bos taurus ATPase, H+ transporting, lysosomal 42kDa, V1 subunit C1 (ATP6V1C1), mRNA. [Source:RefSeq mRNA;Acc:NM_176676]	-0.219042	0.00597339
			-0.256027	0.00155268
ATP6V1G2	ENSBTAG00000014491	Bos taurus ATPase, H+ transporting, lysosomal 13kDa, V1 subunit G2 (ATP6V1G2), mRNA. [Source:RefSeq mRNA;Acc:NM_001075664]	-1.22254	0.00316262
ATP9A	ENSBTAG00000007962	ATPase, class II, type 9A [Source:HGNC Symbol;Acc:13540]	0.504771	0.0463707
ATRIP	ENSBTAG00000008399	Bos taurus ATR interacting protein (ATRIP), mRNA. [Source:RefSeq mRNA;Acc:NM_001103330]	0.412958	0.00800602
			0.457789	0.00469707
ATXN1	ENSBTAG00000019675	ataxin 1 [Source:HGNC Symbol;Acc:10548]	0.656764	0.00749979
ATXN2L	ENSBTAG00000032087	ataxin 2-like [Source:HGNC Symbol;Acc:31326]	0.377346	0.0448734
AUNIP	ENSBTAG00000021786	Bos taurus aurora kinase A and ninein interacting protein (AUNIP), mRNA. [Source:RefSeq mRNA;Acc:NM_001083742]	0.366112	0.0402548
AVEN	ENSBTAG00000044029	apoptosis, caspase activation inhibitor [Source:HGNC Symbol;Acc:13509]	0.32167	0.000609813
AVIL	ENSBTAG00000016913	advillin [Source:HGNC Symbol;Acc:14188]	0.820332	0.00103998
AZGP1	ENSBTAG00000026236	Bos taurus alpha-2-glycoprotein 1, zinc-binding (AZGP1), mRNA. [Source:RefSeq mRNA;Acc:NM_001034331]	0.416426	0.0115062
AZI1	ENSBTAG00000000875	5-azacytidine induced 1 [Source:HGNC Symbol;Acc:29511]	0.658291	0.00253537
AZIN1	ENSBTAG00000007943	Bos taurus antizyme inhibitor 1 (AZIN1), mRNA. [Source:RefSeq mRNA;Acc:NM_001082611]	-0.240638	0.0257754
B3GNT8	ENSBTAG00000016041	Bos taurus UDP-GlcNAc:betaGal beta-1,3-N-acetylglucosaminyltransferase 8 (B3GNT8), mRNA. [Source:RefSeq mRNA;Acc:NM_001076040]	0.755545	2.28e-07
			0.841969	3.49e-08
B4GALNT4	ENSBTAG00000024814	beta-1,4-N-acetyl-galactosaminyl transferase 4 [Source:HGNC Symbol;Acc:26315]	1.19633	1.24e-07
			0.874253	0.000530606
B4GALT1	ENSBTAG00000015249	beta-1,4-galactosyltransferase 1 Lactose synthase A protein N-acetyllactosamine synthase Beta-N-acetylglucosaminylglycopeptide beta-1,4-galactosyltransferase Beta-N-acetylglucosaminyl-glycolipid beta-1,4-galactosyltransferase Processed beta-1,4-gala /.../transferase 1 [Source:UniProtKB/Swiss-Prot;Acc:P08037]	0.29151	0.044247
			0.493398	0.000254652
B9D1	ENSBTAG00000017790	Bos taurus B9 protein domain 1 (B9D1), mRNA. [Source:RefSeq mRNA;Acc:NM_001110064]	0.451348	0.000207877
BAG3	ENSBTAG00000013641	BCL2-associated athanogene 3 [Source:HGNC Symbol;Acc:939]	0.290232	0.00898471
			0.440665	3.97e-05
BAI1	ENSBTAG00000006385	brain-specific angiogenesis inhibitor 1 [Source:HGNC Symbol;Acc:943]	1.18082	0.0277807
BAK1	ENSBTAG00000000428	Bos taurus BCL2-antagonist/killer 1 (BAK1), mRNA. [Source:RefSeq mRNA;Acc:NM_001077918]	0.48318	0.00010065
			0.476299	0.000316422
BANF1	ENSBTAG00000031875	Bos taurus barrier to autointegration factor 1 (BANF1), mRNA. [Source:RefSeq mRNA;Acc:NM_182988]	0.32212	0.000907375
BATF3	ENSBTAG00000011982	basic leucine zipper transcription factor, ATF-like 3 [Source:HGNC Symbol;Acc:28915]	2.02051	8.7e-11
			1.50594	1.39e-05
BBS5	ENSBTAG00000010736	Bos taurus Bardet-Biedl syndrome 5 (BBS5), mRNA. [Source:RefSeq mRNA;Acc:NM_001101132]	-0.534316	7.81e-05
			-0.501302	0.000539355
BCAS1	ENSBTAG00000000835	Bos taurus breast carcinoma amplified sequence 1 (BCAS1), mRNA. [Source:RefSeq mRNA;Acc:NM_001077850]	-0.451139	0.00174128
			-0.636535	8.45e-06
BCAS4	ENSBTAG00000038929	Bos taurus breast carcinoma amplified sequence 4 (BCAS4), mRNA. [Source:RefSeq mRNA;Acc:NM_001076474]	-0.313696	0.0281037
BCHE	ENSBTAG00000011139	Bos taurus butyrylcholinesterase (BCHE), mRNA. [Source:RefSeq mRNA;Acc:NM_001076906]	-0.4178	0.00857118
			-0.412788	0.0141809
BCKDHB	ENSBTAG00000012096	Bos taurus branched chain keto acid dehydrogenase E1, beta polypeptide (BCKDHB), mRNA. [Source:RefSeq mRNA;Acc:NM_174507]	-0.264173	0.0271531
			-0.350516	0.00300228
BCKDK	ENSBTAG00000010524	Bos taurus branched chain ketoacid dehydrogenase kinase (BCKDK), mRNA. [Source:RefSeq mRNA;Acc:NM_001045906]	0.407699	0.000616582
BCL2A1	ENSBTAG00000000735	Bos taurus BCL2-related protein A1 (BCL2A1), mRNA. [Source:RefSeq mRNA;Acc:NM_001037100]	0.59376	0.0458073
BCL2L11	ENSBTAG00000024105	Bos taurus BCL2-like 11 (apoptosis facilitator) (BCL2L11), mRNA. [Source:RefSeq mRNA;Acc:NM_001075310]	0.460366	0.0219846
BCL2L15	ENSBTAG00000012419	Bos taurus BCL2-like 15 (BCL2L15), mRNA. [Source:RefSeq mRNA;Acc:NM_001075417]	0.94746	0.0195124
			0.890598	0.0398762
BCL6	ENSBTAG00000001511	B-cell CLL/lymphoma 6 [Source:HGNC Symbol;Acc:1001]	0.550753	0.000224217
			0.54974	0.000587934
BCL6B	ENSBTAG00000020854	B-cell CLL/lymphoma 6, member B [Source:HGNC Symbol;Acc:1002]	-0.534399	0.0281037
BCL9	ENSBTAG00000002422	B-cell CLL/lymphoma 9 [Source:HGNC Symbol;Acc:1008]	0.441444	0.0255817
BCMO1	ENSBTAG00000001026	beta,beta-carotene 15,15'-monooxygenase [Source:RefSeq peptide;Acc:NP_001019730]	-0.794744	0.0153095
BCO2	ENSBTAG00000034193	Bos taurus beta-carotene oxygenase 2 (BCO2), mRNA. [Source:RefSeq mRNA;Acc:NM_001101987]	-0.325987	0.043974
BCORL1	ENSBTAG00000004962	uncharacterized protein [Source:UniProtKB/TrEMBL;Acc:F1MML3]	0.511538	0.0411188
BDA20	ENSBTAG00000016820	Bos taurus major allergen BDA20 (BDA20), mRNA. [Source:RefSeq mRNA;Acc:NM_174761]	-0.463516	0.0256143
			-0.744427	0.000181678
BDH2	ENSBTAG00000002526	3-hydroxybutyrate dehydrogenase, type 2 [Source:HGNC Symbol;Acc:32389]	-0.45264	4.24e-05
			-0.365828	0.00306525
BEGAIN	ENSBTAG00000017716	brain-enriched guanylate kinase-associated [Source:HGNC Symbol;Acc:24163]	-0.872306	0.000328241
BFSP1	ENSBTAG00000021867	beaded filament structural protein 1, filensin [Source:HGNC Symbol;Acc:1040]	0.908883	2.46e-06
BGLAP	ENSBTAG00000009433	Bos taurus bone gamma-carboxyglutamate (gla) protein (BGLAP), mRNA. [Source:RefSeq mRNA;Acc:NM_174249]	-1.19484	0.000271435
			-1.07996	0.00211694
BIKBA	ENSBTAG00000016683	Bos taurus nuclear factor of kappa light polypeptide gene enhancer in B-cells inhibitor, alpha (NFKBIA), mRNA. [Source:RefSeq mRNA;Acc:NM_001045868]	-0.331267	0.0261742
BIN2	ENSBTAG00000008897	Bos taurus bridging integrator 2 (BIN2), mRNA. [Source:RefSeq mRNA;Acc:NM_001083435]	0.456688	0.041913
			0.565531	0.0129526
BLCAP	ENSBTAG00000003209	Bos taurus bladder cancer associated protein (BLCAP), mRNA. [Source:RefSeq mRNA;Acc:NM_174250]	-0.167417	0.0203366
BMK	ENSBTAG00000007740	Bos taurus midkine (neurite growth-promoting factor 2) (MDK), mRNA. [Source:RefSeq mRNA;Acc:NM_173935]	-0.601186	6.85e-05
			-0.439727	0.0115088
BMP2K	ENSBTAG00000001126	uncharacterized protein [Source:UniProtKB/TrEMBL;Acc:F1MUI8]	0.236271	0.0156697
			0.227827	0.0326184
BMP3	ENSBTAG00000017642	Bos taurus bone morphogenetic protein 3 (BMP3), mRNA. [Source:RefSeq mRNA;Acc:NM_001192268]	-0.562128	0.0473989
			-0.722396	0.0324463
BMSC-UBP	ENSBTAG00000000010	Bos taurus ubiquitin-like 7 (bone marrow stromal cell-derived) (UBL7), mRNA. [Source:RefSeq mRNA;Acc:NM_001015573]	0.258409	0.0327603
BNC1	ENSBTAG00000015462	basonuclin 1 [Source:HGNC Symbol;Acc:1081]	0.764434	1.41e-05
			0.764904	5.36e-05
BNC2	ENSBTAG00000003669	basonuclin 2 [Source:HGNC Symbol;Acc:30988]	0.442467	0.0285048
BNIP3	ENSBTAG00000017804	Bos taurus BCL2/adenovirus E1B 19kDa interacting protein 3 (BNIP3), mRNA. [Source:RefSeq mRNA;Acc:NM_001076366]	0.479203	0.000206344
BOLA	ENSBTAG00000002069	Bos taurus MHC class I heavy chain (BOLA), transcript variant 1, mRNA. [Source:RefSeq mRNA;Acc:NM_001038518]	-0.278118	0.0196249
BOLA-DNA	ENSBTAG00000006490	Bos taurus major histocompatibility complex, class II, DO alpha (BOLA-DOA), mRNA. [Source:RefSeq mRNA;Acc:NM_001205920]	1.01192	0.011806
			1.06461	0.0145267
BOLA-DQB	ENSBTAG00000021077	Bos taurus major histocompatibility complex, class II, DQ beta (BOLA-DQB), mRNA. [Source:RefSeq mRNA;Acc:NM_001012676]	0.573373	0.00052974
BOLA-DYA	ENSBTAG00000002581	Bos taurus major histocompatibility complex, class II, DY alpha (BOLA-DYA), mRNA. [Source:RefSeq mRNA;Acc:NM_001012678]	-0.585273	0.000186405
			-0.516016	0.00292757
BOVAGGRUS	ENSBTAG00000001788	Bos taurus podoplanin (PDPN), mRNA. [Source:RefSeq mRNA;Acc:NM_001033120]	0.816154	1.53e-08
			0.791464	1.62e-07
BRCC3	ENSBTAG00000007817	BRCA1/BRCA2-containing complex, subunit 3 [Source:HGNC Symbol;Acc:24185]	0.517681	0.000559431
			0.362345	0.0396474
BREH1	ENSBTAG00000001852	Bos taurus retinyl ester hydrolase type 1 (BREH1), mRNA. [Source:RefSeq mRNA;Acc:NM_001012287]	-0.892895	0.00417175
			-0.751851	0.0325984
BRI3BP	ENSBTAG00000001543	Bos taurus BRI3 binding protein (BRI3BP), mRNA. [Source:RefSeq mRNA;Acc:NM_001099087]	0.437081	0.0149854
BRMS1	ENSBTAG00000017689	Bos taurus breast cancer metastasis suppressor 1 (BRMS1), mRNA. [Source:RefSeq mRNA;Acc:NM_001076404]	0.298893	0.00679366
BRWD3	ENSBTAG00000016230	bromodomain and WD repeat domain containing 3 [Source:HGNC Symbol;Acc:17342]	0.495816	0.0347357
BSP30C	ENSBTAG00000031376	Bos taurus BPI fold containing family A, member 2C (BPIFA2C), mRNA. [Source:RefSeq mRNA;Acc:NM_001076503]	-2.73267	1.92e-14
			-2.24294	1.09e-09
BTBD7	ENSBTAG00000046185	BTB (POZ) domain containing 7 [Source:HGNC Symbol;Acc:18269]	0.400969	0.0486354
BTC	ENSBTAG00000004237	Bos taurus betacellulin (BTC), mRNA. [Source:RefSeq mRNA;Acc:NM_173896]	-0.58563	8.59e-05
			-0.505216	0.00206249
BTG2	ENSBTAG00000015711	BTG family, member 2 [Source:HGNC Symbol;Acc:1131]	0.585953	0.00428604
BTK	ENSBTAG00000019250	Bos taurus Bruton agammaglobulinemia tyrosine kinase (BTK), mRNA. [Source:RefSeq mRNA;Acc:NM_001034589]	0.520213	0.00592585
			0.573957	0.00345381
BYSL	ENSBTAG00000010101	Bos taurus bystin-like (BYSL), mRNA. [Source:RefSeq mRNA;Acc:NM_001014924]	0.317189	0.0294197
BZW2	ENSBTAG00000014262	Bos taurus basic leucine zipper and W2 domains 2 (BZW2), mRNA. [Source:RefSeq mRNA;Acc:NM_001104961]	0.357707	0.00654543
C10H15ORF41	ENSBTAG00000002179	Bos taurus chromosome 10 open reading frame, human C15orf41 (C10H15orf41), mRNA. [Source:RefSeq mRNA;Acc:NM_001015668]	0.567757	0.010279
C10orf76	ENSBTAG00000013120	chromosome 10 open reading frame 76 [Source:HGNC Symbol;Acc:25788]	0.403917	0.00198274
			0.340698	0.0202488
C10orf90	ENSBTAG00000011587	chromosome 10 open reading frame 90 [Source:HGNC Symbol;Acc:26563]	-1.16952	0.03262
C11H9orf16	ENSBTAG00000014150	Bos taurus chromosome 11 open reading frame, human C9orf16 (C11H9orf16), mRNA. [Source:RefSeq mRNA;Acc:NM_001195050]	0.274772	0.00455151
			0.238572	0.0263527
C11orf35	ENSBTAG00000047713	chromosome 11 open reading frame 35 [Source:HGNC Symbol;Acc:28561]	-0.705492	0.0277044
C12orf43	ENSBTAG00000021796	chromosome 12 open reading frame 43 [Source:HGNC Symbol;Acc:25719]	0.291072	0.0153926
C13H20ORF108	ENSBTAG00000013007	Bos taurus family with sequence similarity 210, member B (FAM210B), mRNA. [Source:RefSeq mRNA;Acc:NM_001080278]	-0.222339	0.0389212
C14H8orf76	ENSBTAG00000015319	Bos taurus uncharacterized LOC539014 (C14H8orf76), mRNA. [Source:RefSeq mRNA;Acc:NM_001205614]	-0.327318	0.0044815
C14H8orf82	ENSBTAG00000046031	Bos taurus chromosome 14 open reading frame, human C8orf82 (C14H8orf82), mRNA. [Source:RefSeq mRNA;Acc:NM_001110184]	0.388253	3.75e-05
			0.271182	0.0127285
C14orf37	ENSBTAG00000020880	chromosome 14 open reading frame 37 [Source:HGNC Symbol;Acc:19846]	-0.663217	0.00878616
C15H11orf71	ENSBTAG00000008220	Bos taurus chromosome 15 open reading frame, human C11orf71 (C15H11orf71), mRNA. [Source:RefSeq mRNA;Acc:NM_001078051]	-0.360921	0.0278621
C15orf27	ENSBTAG00000012489	chromosome 15 open reading frame 27 [Source:HGNC Symbol;Acc:26763]	-0.770592	0.00123696
C17orf53	ENSBTAG00000004464	chromosome 17 open reading frame 53 [Source:HGNC Symbol;Acc:28460]	0.427338	0.0225796
C17orf96	ENSBTAG00000048067	chromosome 17 open reading frame 96 [Source:HGNC Symbol;Acc:34493]	0.464942	0.0415664
C18H19orf33	ENSBTAG00000031648	Bos taurus chromosome 18 open reading frame, human C19orf33 (C18H19orf33), mRNA. [Source:RefSeq mRNA;Acc:NM_001207046]	-0.632342	1.55e-05
			-0.664634	1.39e-05
C18orf21	ENSBTAG00000011622	chromosome 18 open reading frame 21 [Source:HGNC Symbol;Acc:28802]	-0.31799	0.0440377
			-0.332341	0.0495081
C19orf26	ENSBTAG00000025233	chromosome 19 open reading frame 26 [Source:HGNC Symbol;Acc:28617]	0.514426	0.0179879
			0.506735	0.0373451
C19orf44	ENSBTAG00000002447	chromosome 19 open reading frame 44 [Source:HGNC Symbol;Acc:26141]	0.99246	0.0213211
C19orf60	ENSBTAG00000007739	chromosome 19 open reading frame 60 [Source:HGNC Symbol;Acc:26098]	-0.194715	0.0339623
C1GALT1	ENSBTAG00000004995	Bos taurus core 1 synthase, glycoprotein-N-acetylgalactosamine 3-beta-galactosyltransferase, 1 (C1GALT1), mRNA. [Source:RefSeq mRNA;Acc:NM_001076160]	0.503014	0.000635158
			0.483066	0.00271843
C1H21ORF2	ENSBTAG00000019589	Bos taurus chromosome 1 open reading frame, human C21orf2 (C1H21orf2), mRNA. [Source:RefSeq mRNA;Acc:NM_001075781]	-0.322093	0.00267956
			-0.248946	0.0434813
C1orf110	ENSBTAG00000027425	chromosome 1 open reading frame 110 [Source:HGNC Symbol;Acc:28736]	-0.642997	0.00987184
			-1.1096	5.21e-06
C1orf112	ENSBTAG00000014793	chromosome 1 open reading frame 112 [Source:HGNC Symbol;Acc:25565]	0.477857	0.0110747
C1orf167	ENSBTAG00000009386	chromosome 1 open reading frame 167 [Source:HGNC Symbol;Acc:25262]	-0.460522	0.0467182
C1orf168	ENSBTAG00000009314	chromosome 1 open reading frame 168 [Source:HGNC Symbol;Acc:27295]	0.686156	0.00897788
C1orf173	ENSBTAG00000017031	chromosome 1 open reading frame 173 [Source:HGNC Symbol;Acc:25346]	-1.78564	0.0115643
C1orf186	ENSBTAG00000008513	chromosome 1 open reading frame 186 [Source:HGNC Symbol;Acc:25341]	0.62527	0.0431254
C1orf51	ENSBTAG00000021487	chromosome 1 open reading frame 51 [Source:HGNC Symbol;Acc:25200]	-0.411347	0.0259888
C1orf68	ENSBTAG00000046138	chromosome 1 open reading frame 68 [Source:HGNC Symbol;Acc:29468]	-0.721947	0.0145691
C1QTNF2	ENSBTAG00000001367	C1q and tumor necrosis factor related protein 2 [Source:HGNC Symbol;Acc:14325]	-0.772792	0.001256
C1QTNF6	ENSBTAG00000008074	C1q and tumor necrosis factor related protein 6 [Source:HGNC Symbol;Acc:14343]	-1.81325	2.69e-07
			-1.15013	0.00841402
C1RL	ENSBTAG00000016204	complement component 1, r subcomponent-like [Source:HGNC Symbol;Acc:21265]	1.87527	3.77e-06
			1.59647	0.00025123
C2	ENSBTAG00000007450	Bos taurus complement component 2 (C2), mRNA. [Source:RefSeq mRNA;Acc:NM_001034492]	0.556138	0.0183608
			0.796319	0.00056874
C20H5ORF22	ENSBTAG00000017569	Bos taurus chromosome 20 open reading frame, human C5orf22 (C20H5orf22), mRNA. [Source:RefSeq mRNA;Acc:NM_001075927]	0.307249	0.0213266
C20orf196	ENSBTAG00000014048	chromosome 20 open reading frame 196 [Source:HGNC Symbol;Acc:26318]	0.531591	0.026851
C20orf27	ENSBTAG00000018735	chromosome 20 open reading frame 27 [Source:HGNC Symbol;Acc:15873]	0.313079	0.0027109
C20ORF82	ENSBTAG00000017188	Bos taurus isthmin 1 homolog (zebrafish) (ISM1), mRNA. [Source:RefSeq mRNA;Acc:NM_001163935]	-0.426845	0.00535264
C21orf58	ENSBTAG00000021984	chromosome 21 open reading frame 58 [Source:HGNC Symbol;Acc:1300]	1.67496	0.0381877
C22orf39	ENSBTAG00000019894	chromosome 22 open reading frame 39 [Source:HGNC Symbol;Acc:27012]	-0.408116	0.0227193
C23H6orf141	ENSBTAG00000047591	Bos taurus chromosome 23 open reading frame, human C6orf141 (C23H6orf141), mRNA. [Source:RefSeq mRNA;Acc:NM_001145653]	0.326934	0.0168029
C24H18ORF10	ENSBTAG00000021583	Bos taurus tubulin polyglutamylase complex subunit 2 (TPGS2), mRNA. [Source:RefSeq mRNA;Acc:NM_001102244]	0.578081	0.000265702
C25H16ORF13	ENSBTAG00000002735	Bos taurus chromosome 25 open reading frame, human C16orf13 (C25H16orf13), mRNA. [Source:RefSeq mRNA;Acc:NM_001038106]	0.25329	0.00987203
C28H10ORF116	ENSBTAG00000032774	Bos taurus chromosome 28 open reading frame, human C10orf116 (C28H10orf116), mRNA. [Source:RefSeq mRNA;Acc:NM_001114513]	-0.396594	0.0331802
			-0.488369	0.00830856
C29H11orf73	ENSBTAG00000019995	Bos taurus chromosome 29 open reading frame, human C11orf73 (C29H11orf73), mRNA. [Source:RefSeq mRNA;Acc:NM_001034226]	0.37366	0.00292758
C2CD4A	ENSBTAG00000020814	Bos taurus C2 calcium-dependent domain containing 4B (C2CD4B), mRNA. [Source:RefSeq mRNA;Acc:NM_001046307]	-0.44371	0.047348
C2orf68	ENSBTAG00000018291	chromosome 2 open reading frame 68 [Source:HGNC Symbol;Acc:34353]	0.225683	0.0339621
C2orf72	ENSBTAG00000026710	chromosome 2 open reading frame 72 [Source:HGNC Symbol;Acc:27418]	-1.33568	2.17e-05
			-0.977744	0.0042971
C3	ENSBTAG00000017280	Bos taurus complement component 3 (C3), mRNA. [Source:RefSeq mRNA;Acc:NM_001040469]	0.619688	0.00392088
			0.606336	0.00868475
C3H1ORF210	ENSBTAG00000021079	Bos taurus chromosome 3 open reading frame, human C1orf210 (C3H1orf210), mRNA. [Source:RefSeq mRNA;Acc:NM_001081517]	0.338349	0.00505525
C3H3orf22	ENSBTAG00000039194	Bos taurus chromosome 3 open reading frame, human C3orf22 (C3H3orf22), mRNA. [Source:RefSeq mRNA;Acc:NM_001076497]	1.41423	0.00995155
C3orf33	ENSBTAG00000005203	chromosome 3 open reading frame 33 [Source:HGNC Symbol;Acc:26434]	-0.483116	0.0121652
			-0.431052	0.043865
C3orf52	ENSBTAG00000016554	chromosome 3 open reading frame 52 [Source:HGNC Symbol;Acc:26255]	0.558897	0.000130238
			0.702085	2.82e-06
C4BPA	ENSBTAG00000009876	Bos taurus complement component 4 binding protein, alpha (C4BPA), mRNA. [Source:RefSeq mRNA;Acc:NM_174252]	1.04227	0.000272671
C4H7ORF11	ENSBTAG00000018715	Bos taurus M-phase specific PLK1 interacting protein (MPLKIP), mRNA. [Source:RefSeq mRNA;Acc:NM_001075389]	-0.260596	0.0313629
C4H7orf57	ENSBTAG00000035064	Bos taurus chromosome 4 open reading frame, human C7orf57 (C4H7orf57), mRNA. [Source:RefSeq mRNA;Acc:NM_001079785]	0.283219	0.024627
C4orf19	ENSBTAG00000006643	chromosome 4 open reading frame 19 [Source:HGNC Symbol;Acc:25618]	0.945846	0.0438615
C5orf42	ENSBTAG00000000586	chromosome 5 open reading frame 42 [Source:HGNC Symbol;Acc:25801]	0.360801	0.0244383
C6	ENSBTAG00000014177	complement component 6 [Source:HGNC Symbol;Acc:1339]	1.02256	0.0126859
C7H19orf25	ENSBTAG00000047127	UPF0449 protein C19orf25 homolog [Source:UniProtKB/Swiss-Prot;Acc:Q1LZF3]	0.369049	0.0266741
C7H5orf46	ENSBTAG00000015465	Bos taurus chromosome 7 open reading frame, human C5orf46 (C7H5orf46), mRNA. [Source:RefSeq mRNA;Acc:NM_001206334]	-0.951613	6.74e-08
			-0.951162	4.63e-07
C7orf60	ENSBTAG00000007608	chromosome 7 open reading frame 60 [Source:HGNC Symbol;Acc:26475]	-0.429543	0.016817
C8G	ENSBTAG00000010520	Bos taurus complement component 8, gamma polypeptide (C8G), mRNA. [Source:RefSeq mRNA;Acc:NM_001110076]	-0.440152	0.0348287
			-0.503295	0.0195382
C8orf37	ENSBTAG00000043970	chromosome 8 open reading frame 37 [Source:HGNC Symbol;Acc:27232]	-0.455383	0.00883911
C9H6orf120	ENSBTAG00000003925	Bos taurus chromosome 9 open reading frame, human C6orf120 (C9H6orf120), mRNA. [Source:RefSeq mRNA;Acc:NM_001103331]	-0.21847	0.0432629
C9H6orf186	ENSBTAG00000033365	Bos taurus chromosome 9 open reading frame, human C6orf186 (C9H6orf186), mRNA. [Source:RefSeq mRNA;Acc:NM_001205452]	-0.672704	0.0199978
			-0.90386	0.00270459
C9orf43	ENSBTAG00000009596	chromosome 9 open reading frame 43 [Source:HGNC Symbol;Acc:23570]	-0.890739	0.000521383
			-1.02112	4.56e-05
C9orf69	ENSBTAG00000046939	chromosome 9 open reading frame 69 [Source:HGNC Symbol;Acc:31009]	0.299838	0.00139287
			0.268368	0.00933459
C9orf84	ENSBTAG00000044004	chromosome 9 open reading frame 84 [Source:HGNC Symbol;Acc:26535]	-0.656903	0.00713963
			-0.700745	0.00559852
CA2	ENSBTAG00000017733	Bos taurus carbonic anhydrase II (CA2), mRNA. [Source:RefSeq mRNA;Acc:NM_178572]	0.892864	2.45e-19
			0.659083	7.31e-10
CA5B	ENSBTAG00000020418	Bos taurus carbonic anhydrase VB, mitochondrial (CA5B), mRNA. [Source:RefSeq mRNA;Acc:NM_001080908]	-0.409881	0.00102403
			-0.460521	0.000453868
CA6	ENSBTAG00000009515	carbonic anhydrase VI [Source:HGNC Symbol;Acc:1380]	-0.588611	0.000615604
			-0.425477	0.036704
CABLES1	ENSBTAG00000008705	Cdk5 and Abl enzyme substrate 1 [Source:HGNC Symbol;Acc:25097]	-0.425628	0.00216155
			-0.321719	0.0466737
CACHD1	ENSBTAG00000016455	cache domain containing 1 [Source:HGNC Symbol;Acc:29314]	0.33188	0.0355772
CACNA1F	ENSBTAG00000016097	Bos taurus calcium channel, voltage-dependent, L type, alpha 1F subunit (CACNA1F), mRNA. [Source:RefSeq mRNA;Acc:NM_001205663]	0.665493	0.00574147
CAD	ENSBTAG00000017894	CAD protein [Source:RefSeq peptide;Acc:NP_001178322]	0.471594	0.00232236
CALCRL	ENSBTAG00000008483	Bos taurus calcitonin receptor-like (CALCRL), mRNA. [Source:RefSeq mRNA;Acc:NM_001102107]	-0.507355	0.00186997
			-0.381746	0.0434361
CALHM2	ENSBTAG00000009719	Bos taurus calcium homeostasis modulator 2 (CALHM2), mRNA. [Source:RefSeq mRNA;Acc:NM_001046420]	0.288824	0.0489089
			0.356146	0.0154131
CALM	ENSBTAG00000014583	Bos taurus calmodulin 3 (phosphorylase kinase, delta) (CALM3), mRNA. [Source:RefSeq mRNA;Acc:NM_001046249]	0.275074	0.000468534
	ENSBTAG00000032705	Bos taurus calmodulin-like (CALM), mRNA. [Source:RefSeq mRNA;Acc:NM_001166508]	-0.254616	0.0129216
	ENSBTAG00000014583	Bos taurus calmodulin 3 (phosphorylase kinase, delta) (CALM3), mRNA. [Source:RefSeq mRNA;Acc:NM_001046249]	0.253793	0.00287113
	ENSBTAG00000032705	Bos taurus calmodulin-like (CALM), mRNA. [Source:RefSeq mRNA;Acc:NM_001166508]	-0.278225	0.00935298
CALR	ENSBTAG00000015114	Bos taurus calreticulin (CALR), mRNA. [Source:RefSeq mRNA;Acc:NM_174000]	0.559633	6.74e-08
			0.490566	1.02e-05
CALU	ENSBTAG00000016481	calumenin [Source:HGNC Symbol;Acc:1458]	0.301821	0.0202873
			0.28835	0.0407142
CANX	ENSBTAG00000048107	Bos taurus calnexin (CANX), mRNA. [Source:RefSeq mRNA;Acc:NM_001105612]	0.233253	0.00930575
CAP2	ENSBTAG00000016924	Bos taurus CAP, adenylate cyclase-associated protein, 2 (yeast) (CAP2), mRNA. [Source:RefSeq mRNA;Acc:NM_001098979]	-0.56918	0.0318722
CAPG	ENSBTAG00000005432	Bos taurus capping protein (actin filament), gelsolin-like (CAPG), mRNA. [Source:RefSeq mRNA;Acc:NM_178574]	0.258273	0.00446365
			0.287408	0.00228579
CAPN8	ENSBTAG00000003600	Bos taurus calpain 8 (CAPN8), mRNA. [Source:RefSeq mRNA;Acc:NM_001081619]	0.511393	0.028038
CAPN12	ENSBTAG00000013239	Bos taurus calpain 12 (CAPN12), mRNA. [Source:RefSeq mRNA;Acc:NM_001192697]	0.461857	0.0269231
CAPRIN1	ENSBTAG00000016744	Bos taurus cell cycle associated protein 1 (CAPRIN1), mRNA. [Source:RefSeq mRNA;Acc:NM_001076062]	0.231868	0.0400577
CAPS	ENSBTAG00000006069	Bos taurus calcyphosine (CAPS), mRNA. [Source:RefSeq mRNA;Acc:NM_001076424]	-0.326175	0.0486986
CAPZB	ENSBTAG00000004554	Bos taurus capping protein (actin filament) muscle Z-line, beta (CAPZB), mRNA. [Source:RefSeq mRNA;Acc:NM_176648]	0.193636	0.0477531
CARHSP1	ENSBTAG00000001441	Bos taurus calcium regulated heat stable protein 1, 24kDa (CARHSP1), mRNA. [Source:RefSeq mRNA;Acc:NM_001045951]	0.32186	0.00141841
			0.346456	0.000986772
CARM1	ENSBTAG00000012048	coactivator-associated arginine methyltransferase 1 [Source:HGNC Symbol;Acc:23393]	0.386092	0.0164404
CARS	ENSBTAG00000010777	Bos taurus cysteinyl-tRNA synthetase (CARS), mRNA. [Source:RefSeq mRNA;Acc:NM_001103249]	0.304797	0.0479962
CASK	ENSBTAG00000020136	Bos taurus calcium/calmodulin-dependent serine protein kinase (MAGUK family) (CASK), mRNA. [Source:RefSeq mRNA;Acc:NM_001102481]	0.20516	0.0423939
CASP2	ENSBTAG00000018159	caspase 2, apoptosis-related cysteine peptidase [Source:HGNC Symbol;Acc:1503]	0.409835	0.0360556
CASP3	ENSBTAG00000015874	Bos taurus caspase 3, apoptosis-related cysteine peptidase (CASP3), mRNA. [Source:RefSeq mRNA;Acc:NM_001077840]	0.311081	0.0220986
			0.360451	0.00968108
CASP7	ENSBTAG00000006615	caspase 7, apoptosis-related cysteine peptidase [Source:HGNC Symbol;Acc:1508]	0.470787	0.0431939
CASQ2	ENSBTAG00000011500	Bos taurus calsequestrin 2 (cardiac muscle) (CASQ2), mRNA. [Source:RefSeq mRNA;Acc:NM_001035374]	0.642135	0.0399459
CASS4	ENSBTAG00000014555	Cas scaffolding protein family member 4 [Source:HGNC Symbol;Acc:15878]	0.772605	0.0042221
CATB	ENSBTAG00000012442	Bos taurus cathepsin B (CTSB), mRNA. [Source:RefSeq mRNA;Acc:NM_174031]	0.302191	0.00288549
			0.397671	8.58e-05
CAV1	ENSBTAG00000017869	Bos taurus caveolin 1, caveolae protein, 22kDa (CAV1), mRNA. [Source:RefSeq mRNA;Acc:NM_174004]	-0.408072	0.00872737
CBLC	ENSBTAG00000009494	Bos taurus Cas-Br-M (murine) ecotropic retroviral transforming sequence c (CBLC), mRNA. [Source:RefSeq mRNA;Acc:NM_001101248]	0.283462	0.0229298
CBLN2	ENSBTAG00000005985	Bos taurus cerebellin 2 precursor (CBLN2), mRNA. [Source:RefSeq mRNA;Acc:NM_001098919]	-0.754394	0.00330827
CBS	ENSBTAG00000000160	cystathionine-beta-synthase [Source:HGNC Symbol;Acc:1550]	0.342274	0.0016007
			0.254429	0.0435518
CBX2	ENSBTAG00000038306	chromobox homolog 2 [Source:HGNC Symbol;Acc:1552]	0.587401	0.000664982
			0.632805	0.000679388
CBX3	ENSBTAG00000005540	Bos taurus chromobox homolog 3 (CBX3), mRNA. [Source:RefSeq mRNA;Acc:NM_001101198]	0.625676	0.0411637
CBX5	ENSBTAG00000006246	chromobox homolog 5 [Source:HGNC Symbol;Acc:1555]	0.408708	0.00157452
			0.402567	0.00427925
CBX8	ENSBTAG00000009107	Bos taurus chromobox homolog 8 (CBX8), mRNA. [Source:RefSeq mRNA;Acc:NM_001077862]	0.400248	0.0245408
CC2D1A	ENSBTAG00000006068	Bos taurus coiled-coil and C2 domain containing 1A (CC2D1A), mRNA. [Source:RefSeq mRNA;Acc:NM_001098954]	0.411221	0.0191295
CCAR2	ENSBTAG00000005469	cell cycle and apoptosis regulator 2 [Source:HGNC Symbol;Acc:23360]	0.316837	0.00567158
CCBE1	ENSBTAG00000008723	collagen and calcium binding EGF domains 1 [Source:HGNC Symbol;Acc:29426]	1.14606	1.04e-09
			0.804066	0.000211268
CCBP2	ENSBTAG00000014162	Bos taurus chemokine binding protein 2 (CCBP2), mRNA. [Source:RefSeq mRNA;Acc:NM_001015581]	0.49622	0.0497964
			0.698556	0.00597663
CCDC102A	ENSBTAG00000000462	Bos taurus coiled-coil domain containing 102A (CCDC102A), mRNA. [Source:RefSeq mRNA;Acc:NM_001077915]	0.324186	0.00348105
			0.269167	0.0343018
CCDC106	ENSBTAG00000011517	Bos taurus coiled-coil domain containing 106 (CCDC106), mRNA. [Source:RefSeq mRNA;Acc:NM_001080334]	0.261344	0.0132034
			0.241044	0.0382997
CCDC107	ENSBTAG00000011413	Bos taurus coiled-coil domain containing 107 (CCDC107), mRNA. [Source:RefSeq mRNA;Acc:NM_001075681]	-0.335702	0.0163611
			-0.365894	0.011393
CCDC109B	ENSBTAG00000012995	Bos taurus coiled-coil domain containing 109B (CCDC109B), mRNA. [Source:RefSeq mRNA;Acc:NM_001075171]	0.621133	1.95e-05
			0.532242	0.00079034
CCDC129	ENSBTAG00000009254	coiled-coil domain containing 129 [Source:HGNC Symbol;Acc:27363]	-0.828621	0.00747814
CCDC134	ENSBTAG00000021173	coiled-coil domain containing 134 [Source:HGNC Symbol;Acc:26185]	0.391415	0.0309668
			0.499664	0.00626936
CCDC136	ENSBTAG00000011002	coiled-coil domain containing 136 [Source:HGNC Symbol;Acc:22225]	1.01703	0.0133211
CCDC14	ENSBTAG00000000566	coiled-coil domain containing 14 [Source:HGNC Symbol;Acc:25766]	0.370258	0.0486108
CCDC160	ENSBTAG00000036349	Bos taurus coiled-coil domain containing 160 (CCDC160), mRNA. [Source:RefSeq mRNA;Acc:NM_001195060]	-0.665786	0.0104533
			-0.69563	0.00794496
CCDC166	ENSBTAG00000040360	coiled-coil domain containing 166 [Source:HGNC Symbol;Acc:41910]	0.931423	0.0153902
CCDC167	ENSBTAG00000012069	Bos taurus coiled-coil domain containing 167 (CCDC167), mRNA. [Source:RefSeq mRNA;Acc:NM_001080236]	0.324551	0.0276949
CCDC170	ENSBTAG00000004099	coiled-coil domain containing 170 [Source:HGNC Symbol;Acc:21177]	-0.741043	0.0454584
CCDC180	ENSBTAG00000015378	coiled-coil domain containing 180 [Source:HGNC Symbol;Acc:29303]	-1.61926	0.0263248
			-2.24258	0.00743295
CCDC19	ENSBTAG00000018487	Bos taurus coiled-coil domain containing 19 (CCDC19), mRNA. [Source:RefSeq mRNA;Acc:NM_001038219]	0.419392	0.0209991
CCDC22	ENSBTAG00000013277	Bos taurus coiled-coil domain containing 22 (CCDC22), mRNA. [Source:RefSeq mRNA;Acc:NM_001076016]	0.383082	0.000274431
CCDC24	ENSBTAG00000011888	coiled-coil domain containing 24 [Source:HGNC Symbol;Acc:28688]	0.632237	0.020847
CCDC41	ENSBTAG00000004484	coiled-coil domain containing 41 [Source:HGNC Symbol;Acc:17966]	0.549338	0.00106522
			0.406609	0.0360788
CCDC50	ENSBTAG00000006945	coiled-coil domain containing 50 [Source:HGNC Symbol;Acc:18111]	0.314741	0.0120319
			0.336857	0.00991433
CCDC58	ENSBTAG00000011138	Bos taurus coiled-coil domain containing 58 (CCDC58), mRNA. [Source:RefSeq mRNA;Acc:NM_001083389]	0.338242	0.0177863
CCDC64	ENSBTAG00000003696	coiled-coil domain containing 64 [Source:HGNC Symbol;Acc:28095]	-0.444134	0.0320731
CCDC77	ENSBTAG00000000049	Bos taurus coiled-coil domain containing 77 (CCDC77), mRNA. [Source:RefSeq mRNA;Acc:NM_001102106]	0.438382	0.0284593
CCDC80	ENSBTAG00000010793	Bos taurus coiled-coil domain containing 80 (CCDC80), mRNA. [Source:RefSeq mRNA;Acc:NM_001098982]	-0.731697	0.00662791
CCDC85A	ENSBTAG00000012394	coiled-coil domain-containing protein 85A [Source:RefSeq peptide;Acc:NP_001095565]	-0.769153	0.00278629
CCDC86	ENSBTAG00000014215	Bos taurus coiled-coil domain containing 86 (CCDC86), mRNA. [Source:RefSeq mRNA;Acc:NM_001038574]	0.463756	0.00665845
CCDC88A	ENSBTAG00000017469	coiled-coil domain containing 88A [Source:HGNC Symbol;Acc:25523]	0.367067	0.0431166
CCDC88B	ENSBTAG00000040190	Bos taurus coiled-coil domain containing 88B (CCDC88B), mRNA. [Source:RefSeq mRNA;Acc:NM_001192279]	0.475746	0.0260375
			0.681903	0.00117763
CCHCR1	ENSBTAG00000014434	coiled-coil alpha-helical rod protein 1 [Source:HGNC Symbol;Acc:13930]	0.379824	0.0159399
CCK	ENSBTAG00000013027	cholecystokinin [Source:HGNC Symbol;Acc:1569]	-0.804335	0.00460038
CCL1	ENSBTAG00000008832	chemokine (C-C motif) ligand 1 [Source:HGNC Symbol;Acc:10609]	1.14224	0.00412586
			1.68176	3.14e-05
CCL17	ENSBTAG00000001191	chemokine (C-C motif) ligand 17 [Source:HGNC Symbol;Acc:10615]	1.29251	0.00827927
			1.68295	0.000538373
CCL2	ENSBTAG00000037811	Bos taurus chemokine (C-C motif) ligand 2 (CCL2), mRNA. [Source:RefSeq mRNA;Acc:NM_174006]	1.16305	0.00388579
			1.13107	0.0121664
CCL20	ENSBTAG00000021326	Bos taurus chemokine (C-C motif) ligand 20 (CCL20), mRNA. [Source:RefSeq mRNA;Acc:NM_174263]	-1.34906	0.0022974
CCL21	ENSBTAG00000010161	Bos taurus chemokine (C-C motif) ligand 21 (CCL21), mRNA. [Source:RefSeq mRNA;Acc:NM_001038076]	1.11465	1.13e-06
			1.00331	1.86e-05
CCL22	ENSBTAG00000017718	Bos taurus chemokine (C-C motif) ligand 22 (CCL22), mRNA. [Source:RefSeq mRNA;Acc:NM_001099162]	1.47601	2.46e-05
			1.09267	0.00767015
CCL24	ENSBTAG00000026275	chemokine (C-C motif) ligand 24 [Source:HGNC Symbol;Acc:10623]	-0.813568	0.0213266
CCL27	ENSBTAG00000014908	chemokine (C-C motif) ligand 27 [Source:HGNC Symbol;Acc:10626]	-0.44738	0.0353823
			-0.542949	0.0133638
CCL28	ENSBTAG00000001557	Bos taurus chemokine (C-C motif) ligand 28 (CCL28), mRNA. [Source:RefSeq mRNA;Acc:NM_001101163]	-0.777735	0.0384918
CCL3	ENSBTAG00000025250	Bos taurus chemokine (C-C motif) ligand 3 (CCL3), mRNA. [Source:RefSeq mRNA;Acc:NM_174511]	1.3239	0.0174541
CCL5	ENSBTAG00000007191	Bos taurus chemokine (C-C motif) ligand 5 (CCL5), mRNA. [Source:RefSeq mRNA;Acc:NM_175827]	0.681281	0.0209996
CCM2	ENSBTAG00000008090	cerebral cavernous malformation 2 [Source:HGNC Symbol;Acc:21708]	0.237282	0.013115
			0.339867	0.000255513
CCNB1	ENSBTAG00000014239	Bos taurus cyclin B1 (CCNB1), mRNA. [Source:RefSeq mRNA;Acc:NM_001045872]	-0.34899	0.0459679
CCNB2	ENSBTAG00000005269	Bos taurus cyclin B2 (CCNB2), mRNA. [Source:RefSeq mRNA;Acc:NM_174264]	-0.290858	0.0303941
CCND2	ENSBTAG00000016649	Bos taurus cyclin D2 (CCND2), mRNA. [Source:RefSeq mRNA;Acc:NM_001076372]	0.57222	2.24e-06
			0.709085	9.69e-09
CCNE1	ENSBTAG00000004735	Bos taurus cyclin E1 (CCNE1), mRNA. [Source:RefSeq mRNA;Acc:NM_001192776]	0.47234	0.0120031
CCR1	ENSBTAG00000019428	Bos taurus chemokine (C-C motif) receptor 1 (CCR1), mRNA. [Source:RefSeq mRNA;Acc:NM_001077839]	1.00539	1.58e-05
	ENSBTAG00000031355	Bos taurus C-C chemokine receptor type 1-like (LOC529196), mRNA. [Source:RefSeq mRNA;Acc:NM_001075921]	0.767713	0.00315974
	ENSBTAG00000019428	Bos taurus chemokine (C-C motif) receptor 1 (CCR1), mRNA. [Source:RefSeq mRNA;Acc:NM_001077839]	1.3084	2.17e-08
CCR1L	ENSBTAG00000031355	Bos taurus C-C chemokine receptor type 1-like (LOC529196), mRNA. [Source:RefSeq mRNA;Acc:NM_001075921]	0.811744	0.0047696
CCR3	ENSBTAG00000001338	chemokine (C-C motif) receptor 3 [Source:HGNC Symbol;Acc:1604]	1.06513	0.00348134
CCR4	ENSBTAG00000034883	Bos taurus chemokine (C-C motif) receptor 4 (CCR4), mRNA. [Source:RefSeq mRNA;Acc:NM_001100293]	0.576881	0.0470995
CCR7	ENSBTAG00000015133	Bos taurus chemokine (C-C motif) receptor 7 (CCR7), mRNA. [Source:RefSeq mRNA;Acc:NM_001024930]	1.22033	0.000504322
			1.0445	0.00942081
CCSER2	ENSBTAG00000017611	coiled-coil serine-rich protein 2 [Source:HGNC Symbol;Acc:29197]	-0.376562	0.0371013
CCT2	ENSBTAG00000019156	Bos taurus chaperonin containing TCP1, subunit 2 (beta) (CCT2), mRNA. [Source:RefSeq mRNA;Acc:NM_001034239]	0.214501	0.0312034
CCT3	ENSBTAG00000006370	Bos taurus chaperonin containing TCP1, subunit 3 (gamma) (CCT3), mRNA. [Source:RefSeq mRNA;Acc:NM_001017934]	0.279688	0.00294631
			0.261588	0.0101609
CCT4	ENSBTAG00000004531	Bos taurus chaperonin containing TCP1, subunit 4 (delta) (CCT4), mRNA. [Source:RefSeq mRNA;Acc:NM_001038194]	0.328148	0.000817873
			0.23388	0.0417193
CCT5	ENSBTAG00000017889	Bos taurus chaperonin containing TCP1, subunit 5 (epsilon) (CCT5), mRNA. [Source:RefSeq mRNA;Acc:NM_001034595]	0.264542	0.0138786
			0.31401	0.00415162
CCT6A	ENSBTAG00000008184	chaperonin containing TCP1, subunit 6A (zeta 1) [Source:HGNC Symbol;Acc:1620]	0.32569	0.00287174
			0.429755	7.77e-05
CCT7	ENSBTAG00000012756	Bos taurus chaperonin containing TCP1, subunit 7 (eta) (CCT7), mRNA. [Source:RefSeq mRNA;Acc:NM_001046171]	0.384441	2.26e-05
			0.334333	0.000654223
CCT8	ENSBTAG00000014233	Bos taurus chaperonin containing TCP1, subunit 8 (theta) (CCT8), mRNA. [Source:RefSeq mRNA;Acc:NM_001033609]	0.323166	0.000359269
			0.233156	0.0269045
CD14	ENSBTAG00000015032	Bos taurus CD14 molecule (CD14), mRNA. [Source:RefSeq mRNA;Acc:NM_174008]	0.524518	0.00469193
			0.618831	0.000984319
CD163	ENSBTAG00000019669	Bos taurus CD163 molecule (CD163), mRNA. [Source:RefSeq mRNA;Acc:NM_001163413]	1.07835	0.000105391
			0.93263	0.00175204
CD1B3	ENSBTAG00000022893	Bos taurus CD1b molecule (CD1B), mRNA. [Source:RefSeq mRNA;Acc:NM_001046021]	0.882876	0.00614375
CD1B5	ENSBTAG00000038502	Bos taurus T-cell surface glycoprotein CD1b-1-like (LOC521663), mRNA. [Source:RefSeq mRNA;Acc:NM_001193297]	1.38809	0.000280772
			0.844432	0.0351513
CD2	ENSBTAG00000017256	Bos taurus CD2 molecule (CD2), mRNA. [Source:RefSeq mRNA;Acc:NM_001011676]	0.552063	0.00892885
			0.61612	0.00430199
CD24	ENSBTAG00000039046	MGC127538 protein; uncharacterized protein [Source:UniProtKB/TrEMBL;Acc:Q3ZC86]	0.426433	5.9e-05
CD200R1	ENSBTAG00000001235	Bos taurus CD200 receptor 1-like (CD200R1L), mRNA. [Source:RefSeq mRNA;Acc:NM_001099374]	0.624673	0.019275
CD209	ENSBTAG00000007312	Bos taurus CD209 molecule (CD209), mRNA. [Source:RefSeq mRNA;Acc:NM_001145756]	1.07185	2.55e-05
			0.840679	0.00357304
CD244	ENSBTAG00000002951	CD244 molecule, natural killer cell receptor 2B4 [Source:HGNC Symbol;Acc:18171]	0.699831	0.023454
CD276	ENSBTAG00000019734	CD276 molecule [Source:HGNC Symbol;Acc:19137]	0.428253	0.02334
CD320	ENSBTAG00000004403	Bos taurus CD320 molecule (CD320), mRNA. [Source:RefSeq mRNA;Acc:NM_001166558]	0.3997	0.00197284
CD37	ENSBTAG00000011421	Bos taurus CD37 molecule (CD37), mRNA. [Source:RefSeq mRNA;Acc:NM_001046011]	0.531162	0.046006
CD3EAP	ENSBTAG00000023601	Bos taurus CD3e molecule, epsilon associated protein (CD3EAP), mRNA. [Source:RefSeq mRNA;Acc:NM_001076485]	0.308218	0.00533824
CD4	ENSBTAG00000003255	T-cell surface glycoprotein CD4 precursor [Source:RefSeq peptide;Acc:NP_001096695]	0.836818	0.0180614
CD40	ENSBTAG00000020736	CD40 molecule, TNF receptor superfamily member 5 [Source:HGNC Symbol;Acc:11919]	0.77366	0.00287113
CD5	ENSBTAG00000013730	Bos taurus CD5 molecule (CD5), mRNA. [Source:RefSeq mRNA;Acc:NM_173899]	0.572252	0.0328755
CD59	ENSBTAG00000002302	Bos taurus CD59 molecule, complement regulatory protein (CD59), mRNA. [Source:RefSeq mRNA;Acc:NM_001037446]	-0.41036	1.49e-05
			-0.329446	0.00154929
CD5L	ENSBTAG00000022514	CD5 molecule-like [Source:HGNC Symbol;Acc:1690]	0.99426	0.018183
			1.10991	0.00654107
CD68	ENSBTAG00000000133	Bos taurus CD68 molecule (CD68), mRNA. [Source:RefSeq mRNA;Acc:NM_001045902]	0.672483	0.00902159
CD79B	ENSBTAG00000044204	CD79b molecule, immunoglobulin-associated beta [Source:HGNC Symbol;Acc:1699]	-1.08365	0.00411114
CD86	ENSBTAG00000013118	Bos taurus CD86 molecule (CD86), mRNA. [Source:RefSeq mRNA;Acc:NM_001038017]	0.581978	0.0438006
CD8B	ENSBTAG00000008956	Bos taurus CD8b molecule (CD8B), mRNA. [Source:RefSeq mRNA;Acc:NM_001105344]	0.631032	0.0388046
			0.950535	0.00128419
CD96	ENSBTAG00000014441	CD96 molecule [Source:HGNC Symbol;Acc:16892]	0.706465	0.0175159
CDADC1	ENSBTAG00000002271	cytidine and dCMP deaminase domain containing 1 [Source:HGNC Symbol;Acc:20299]	-0.21322	0.0448734
CDC16	ENSBTAG00000019971	Bos taurus cell division cycle 16 homolog (S. cerevisiae) (CDC16), mRNA. [Source:RefSeq mRNA;Acc:NM_001192990]	0.242086	0.00731811
CDC26	ENSBTAG00000014430	Bos taurus cell division cycle 26 homolog (S. cerevisiae) (CDC26), mRNA. [Source:RefSeq mRNA;Acc:NM_001078153]	0.47779	0.00377553
			0.404179	0.0283225
CDC37	ENSBTAG00000011699	cell division cycle 37 [Source:HGNC Symbol;Acc:1735]	0.290549	0.00189419
			0.264093	0.0101019
CDC42SE1	ENSBTAG00000015363	Bos taurus CDC42 small effector 1 (CDC42SE1), mRNA. [Source:RefSeq mRNA;Acc:NM_001035112]	0.287624	0.0147157
CDC6	ENSBTAG00000010384	cell division cycle 6 [Source:HGNC Symbol;Acc:1744]	0.646312	0.00144713
CDCA4	ENSBTAG00000031242	cell division cycle associated 4 [Source:HGNC Symbol;Acc:14625]	0.328534	0.048856
CDCP1	ENSBTAG00000012482	CUB domain containing protein 1 [Source:HGNC Symbol;Acc:24357]	0.498374	0.0380982
CDH10	ENSBTAG00000002845	cadherin 10, type 2 (T2-cadherin) [Source:HGNC Symbol;Acc:1749]	1.54288	0.0201072
CDH19	ENSBTAG00000023270	cadherin-19 precursor [Source:RefSeq peptide;Acc:NP_001092651]	-0.672185	0.0249066
CDH26	ENSBTAG00000020261	cadherin 26 [Source:HGNC Symbol;Acc:15902]	2.78013	1.17e-08
			2.07429	0.000297004
CDH3	ENSBTAG00000033248	Bos taurus cadherin 3, type 1, P-cadherin (placental) (CDH3), mRNA. [Source:RefSeq mRNA;Acc:NM_001244605]	0.633225	6.47e-06
			0.704427	1.57e-06
CDH6	ENSBTAG00000012992	Bos taurus cadherin 6, type 2, K-cadherin (fetal kidney) (CDH6), mRNA. [Source:RefSeq mRNA;Acc:NM_001034640]	-0.875528	0.00170636
CDHR2	ENSBTAG00000025340	cadherin-related family member 2 [Source:HGNC Symbol;Acc:18231]	0.951997	4.02e-06
CDK2AP2	ENSBTAG00000002121	Bos taurus cyclin-dependent kinase 2 associated protein 2 (CDK2AP2), mRNA. [Source:RefSeq mRNA;Acc:NM_001035320]	0.486614	4.53e-05
CDK4	ENSBTAG00000007160	Bos taurus cyclin-dependent kinase 4 (CDK4), mRNA. [Source:RefSeq mRNA;Acc:NM_001037594]	0.200737	0.00458752
			0.196985	0.00908562
CDK5	ENSBTAG00000007766	Bos taurus cyclin-dependent kinase 5 (CDK5), mRNA. [Source:RefSeq mRNA;Acc:NM_174017]	0.379782	0.0110067
CDK5R1	ENSBTAG00000004475	Bos taurus cyclin-dependent kinase 5, regulatory subunit 1 (p35) (CDK5R1), mRNA. [Source:RefSeq mRNA;Acc:NM_174512]	0.626932	0.0309376
CDK9	ENSBTAG00000004695	Bos taurus cyclin-dependent kinase 9 (CDK9), mRNA. [Source:RefSeq mRNA;Acc:NM_001014935]	0.310446	0.00440596
CDKN1A	ENSBTAG00000008353	Bos taurus cyclin-dependent kinase inhibitor 1A (p21, Cip1) (CDKN1A), mRNA. [Source:RefSeq mRNA;Acc:NM_001098958]	0.323803	0.0117632
CDKN2B	ENSBTAG00000016412	Bos taurus cyclin-dependent kinase inhibitor 2B (p15, inhibits CDK4) (CDKN2B), mRNA. [Source:RefSeq mRNA;Acc:NM_001075894]	0.374451	0.000156395
			0.326601	0.00273877
CDKN2C	ENSBTAG00000011059	Bos taurus cyclin-dependent kinase inhibitor 2C (p18, inhibits CDK4) (CDKN2C), mRNA. [Source:RefSeq mRNA;Acc:NM_001101054]	-0.33141	0.046601
CDO1	ENSBTAG00000017442	Bos taurus cysteine dioxygenase, type I (CDO1), mRNA. [Source:RefSeq mRNA;Acc:NM_001034465]	-0.456859	0.0308762
			-0.581984	0.00533581
CDT1	ENSBTAG00000000638	chromatin licensing and DNA replication factor 1 [Source:HGNC Symbol;Acc:24576]	0.323199	0.0408474
CDYL	ENSBTAG00000016397	Bos taurus chromodomain protein, Y-like (CDYL), mRNA. [Source:RefSeq mRNA;Acc:NM_001102223]	0.245806	0.00520348
			0.263592	0.00423989
CDYL2	ENSBTAG00000017112	Bos taurus chromodomain protein, Y-like 2 (CDYL2), mRNA. [Source:RefSeq mRNA;Acc:NM_001163785]	0.484361	0.0495743
			0.525876	0.0418177
CEACAM16	ENSBTAG00000037983	carcinoembryonic antigen-related cell adhesion molecule 16 [Source:HGNC Symbol;Acc:31948]	-0.566209	0.00559103
			-0.491939	0.0368426
CEBPE	ENSBTAG00000005952	Bos taurus CCAAT/enhancer binding protein (C/EBP), epsilon (CEBPE), mRNA. [Source:RefSeq mRNA;Acc:NM_001192808]	1.69122	0.018183
			2.40921	0.000499935
CENPO	ENSBTAG00000015014	Bos taurus centromere protein O (CENPO), mRNA. [Source:RefSeq mRNA;Acc:NM_001077003]	0.356132	0.00887264
CEP41	ENSBTAG00000007413	Bos taurus centrosomal protein 41kDa (CEP41), mRNA. [Source:RefSeq mRNA;Acc:NM_001192121]	0.553444	0.00587807
			0.452524	0.0482704
CERK	ENSBTAG00000046654	ceramide kinase [Source:HGNC Symbol;Acc:19256]	0.380594	0.0479172
CES4A	ENSBTAG00000038325	Bos taurus carboxylesterase 4A (CES4A), mRNA. [Source:RefSeq mRNA;Acc:NM_001167834]	0.597076	0.000892094
			0.467742	0.0244967
CETN2	ENSBTAG00000007844	Bos taurus centrin, EF-hand protein, 2 (CETN2), mRNA. [Source:RefSeq mRNA;Acc:NM_001038515]	-0.156983	0.0484821
CFB	ENSBTAG00000046158	Bos taurus complement factor B (CFB), mRNA. [Source:RefSeq mRNA;Acc:NM_001040526]	1.16216	6.48e-06
			0.89568	0.00175204
CFDP1	ENSBTAG00000015427	Bos taurus craniofacial development protein 1 (CFDP1), mRNA. [Source:RefSeq mRNA;Acc:NM_174268]	0.261602	0.0299233
CFL1	ENSBTAG00000021455	Bos taurus cofilin 1 (non-muscle) (CFL1), mRNA. [Source:RefSeq mRNA;Acc:NM_001015655]	0.388891	1.33e-05
			0.432388	2.22e-06
CFP	ENSBTAG00000015815	Bos taurus complement factor properdin (CFP), mRNA. [Source:RefSeq mRNA;Acc:NM_001076178]	0.778503	0.00246892
			0.754356	0.00486879
CGREF1	ENSBTAG00000011328	Bos taurus cell growth regulator with EF-hand domain 1 (CGREF1), mRNA. [Source:RefSeq mRNA;Acc:NM_001045977]	-0.808445	0.00413751
			-0.70889	0.0260453
CH25H	ENSBTAG00000011115	Bos taurus cholesterol 25-hydroxylase (CH25H), mRNA. [Source:RefSeq mRNA;Acc:NM_001075243]	1.07535	5.65e-05
			1.18401	1.63e-05
CHAC1	ENSBTAG00000010371	Bos taurus ChaC, cation transport regulator homolog 1 (E. coli) (CHAC1), mRNA. [Source:RefSeq mRNA;Acc:NM_001098882]	0.625157	0.00392119
CHAD	ENSBTAG00000021302	Bos taurus chondroadherin (CHAD), mRNA. [Source:RefSeq mRNA;Acc:NM_174019]	-0.656309	0.0454538
CHAF1B	ENSBTAG00000011880	Bos taurus chromatin assembly factor 1, subunit B (p60) (CHAF1B), mRNA. [Source:RefSeq mRNA;Acc:NM_001098014]	0.468011	0.00366776
CHD1L	ENSBTAG00000020831	Bos taurus chromodomain helicase DNA binding protein 1-like (CHD1L), mRNA. [Source:RefSeq mRNA;Acc:NM_001037820]	-0.305551	0.010755
CHD7	ENSBTAG00000021841	chromodomain helicase DNA binding protein 7 [Source:HGNC Symbol;Acc:20626]	0.512555	0.0374394
CHEK1	ENSBTAG00000017582	Bos taurus CHK1 checkpoint homolog (S. pombe) (CHEK1), mRNA. [Source:RefSeq mRNA;Acc:NM_001098023]	0.424834	0.00557697
CHEK2	ENSBTAG00000004956	Bos taurus CHK2 checkpoint homolog (S. pombe) (CHEK2), mRNA. [Source:RefSeq mRNA;Acc:NM_001034531]	0.776126	0.00131828
CHI3L1	ENSBTAG00000018223	Bos taurus chitinase 3-like 1 (cartilage glycoprotein-39) (CHI3L1), mRNA. [Source:RefSeq mRNA;Acc:NM_001080219]	1.51386	6.41e-14
			1.48688	1.04e-12
CHI3L2	ENSBTAG00000013578	chitinase 3-like 2 [Source:HGNC Symbol;Acc:1933]	1.40724	0.0190519
CHIC2	ENSBTAG00000032660	Bos taurus cysteine-rich hydrophobic domain 2 (CHIC2), mRNA. [Source:RefSeq mRNA;Acc:NM_001078048]	-0.239288	0.0386475
CHMP4A	ENSBTAG00000039415	Bos taurus charged multivesicular body protein 4A (CHMP4A), mRNA. [Source:RefSeq mRNA;Acc:NM_001128504]	0.261243	0.00116291
CHMP6	ENSBTAG00000038745	Bos taurus charged multivesicular body protein 6 (CHMP6), mRNA. [Source:RefSeq mRNA;Acc:NM_001075457]	0.192622	0.0123311
CHODL	ENSBTAG00000000588	Bos taurus chondrolectin (CHODL), mRNA. [Source:RefSeq mRNA;Acc:NM_001101228]	-0.715057	0.0245259
CHORDC1	ENSBTAG00000013615	Bos taurus cysteine and histidine-rich domain (CHORD) containing 1 (CHORDC1), mRNA. [Source:RefSeq mRNA;Acc:NM_001045912]	0.493698	0.000709983
CHP2	ENSBTAG00000012541	Bos taurus calcineurin B homologous protein 2 (CHP2), mRNA. [Source:RefSeq mRNA;Acc:NM_001192405]	-0.74522	0.000504322
CHPT1	ENSBTAG00000002490	Bos taurus choline phosphotransferase 1 (CHPT1), mRNA. [Source:RefSeq mRNA;Acc:NM_001075507]	-0.454186	0.00659146
CHRAC1	ENSBTAG00000020226	Bos taurus chromatin accessibility complex 1 (CHRAC1), mRNA. [Source:RefSeq mRNA;Acc:NM_001075478]	-0.258699	0.0374179
CHRD	ENSBTAG00000002878	chordin [Source:HGNC Symbol;Acc:1949]	0.684157	0.00131828
			0.534079	0.0353931
CHRNB1	ENSBTAG00000019242	Bos taurus cholinergic receptor, nicotinic, beta 1 (muscle) (CHRNB1), mRNA. [Source:RefSeq mRNA;Acc:NM_174516]	0.420213	0.0143999
CHST1	ENSBTAG00000003721	Bos taurus carbohydrate (keratan sulfate Gal-6) sulfotransferase 1 (CHST1), mRNA. [Source:RefSeq mRNA;Acc:NM_001083648]	-0.439059	0.00877624
CHST11	ENSBTAG00000010644	carbohydrate (chondroitin 4) sulfotransferase 11 [Source:HGNC Symbol;Acc:17422]	0.510995	0.0411754
CHST12	ENSBTAG00000020898	carbohydrate (chondroitin 4) sulfotransferase 12 [Source:HGNC Symbol;Acc:17423]	0.395965	0.0343291
			0.462457	0.016568
CHSY	ENSBTAG00000007357	Bos taurus chondroitin sulfate synthase 1 (CHSY1), mRNA. [Source:RefSeq mRNA;Acc:NM_001191157]	0.283067	0.00912875
CIAO1	ENSBTAG00000015659	Bos taurus cytosolic iron-sulfur protein assembly 1 (CIAO1), mRNA. [Source:RefSeq mRNA;Acc:NM_001037482]	0.227496	0.0348287
			0.296399	0.00576392
CIAPIN1	ENSBTAG00000001854	Bos taurus cytokine induced apoptosis inhibitor 1 (CIAPIN1), mRNA. [Source:RefSeq mRNA;Acc:NM_001015659]	0.249979	0.0105352
			0.230904	0.0304701
CIR1	ENSBTAG00000038620	corepressor interacting with RBPJ, 1 [Source:HGNC Symbol;Acc:24217]	-0.223322	0.0142043
			-0.264455	0.00444399
CIRBP	ENSBTAG00000007480	Bos taurus cold inducible RNA binding protein (CIRBP), mRNA. [Source:RefSeq mRNA;Acc:NM_001034278]	-0.578511	3.08e-06
			-0.442455	0.00137886
CIRH1A	ENSBTAG00000006347	Bos taurus cirrhosis, autosomal recessive 1A (cirhin) (CIRH1A), mRNA. [Source:RefSeq mRNA;Acc:NM_001205672]	0.471528	0.00290499
CITED1	ENSBTAG00000045925	Bos taurus Cbp/p300-interacting transactivator, with Glu/Asp-rich carboxy-terminal domain, 1 (CITED1), mRNA. [Source:RefSeq mRNA;Acc:NM_174518]	-0.692945	0.0368426
CITED2	ENSBTAG00000011224	Bos taurus Cbp/p300-interacting transactivator, with Glu/Asp-rich carboxy-terminal domain, 2 (CITED2), mRNA. [Source:RefSeq mRNA;Acc:NM_001075819]	-0.198198	0.0320123
			-0.231119	0.0139657
CITED4	ENSBTAG00000015113	Bos taurus Cbp/p300-interacting transactivator, with Glu/Asp-rich carboxy-terminal domain, 4 (CITED4), mRNA. [Source:RefSeq mRNA;Acc:NM_001080726]	0.40147	0.0174507
			0.541378	0.00118519
CKM	ENSBTAG00000013921	Bos taurus creatine kinase, muscle (CKM), mRNA. [Source:RefSeq mRNA;Acc:NM_174773]	0.542132	0.00409775
CKMT1	ENSBTAG00000007502	Bos taurus creatine kinase, mitochondrial 1B (CKMT1B), mRNA. [Source:RefSeq mRNA;Acc:NM_174275]	0.377063	0.00859721
			0.337384	0.0333491
CLASP2	ENSBTAG00000011333	cytoplasmic linker associated protein 2 [Source:HGNC Symbol;Acc:17078]	0.302574	0.0257468
CLCA1	ENSBTAG00000008161	chloride channel accessory 1 [Source:HGNC Symbol;Acc:2015]	-0.894309	0.0244967
CLCA3	ENSBTAG00000016712	Bos taurus chloride channel regulator 3 (CLCA3), mRNA. [Source:RefSeq mRNA;Acc:NM_181018]	-0.787156	0.00821547
CLDN11	ENSBTAG00000019060	Bos taurus claudin 11 (CLDN11), mRNA. [Source:RefSeq mRNA;Acc:NM_001035055]	0.771985	0.00328607
			0.632813	0.0316386
CLDN23	ENSBTAG00000007051	claudin 23 [Source:HGNC Symbol;Acc:17591]	-0.474147	0.0463459
CLDN7	ENSBTAG00000019448	Bos taurus claudin 7 (CLDN7), mRNA. [Source:RefSeq mRNA;Acc:NM_001040519]	-0.445447	0.00310988
CLDN8	ENSBTAG00000039820	Bos taurus claudin 8 (CLDN8), mRNA. [Source:RefSeq mRNA;Acc:NM_001098096]	-0.614131	0.000177245
CLEC10A	ENSBTAG00000017895	C-type lectin domain family 10, member A [Source:HGNC Symbol;Acc:16916]	1.1172	0.000316831
			1.41081	1.19e-05
CLEC11A	ENSBTAG00000005576	Bos taurus C-type lectin domain family 11, member A (CLEC11A), mRNA. [Source:RefSeq mRNA;Acc:NM_001098054]	-0.928933	0.000350474
			-0.702857	0.0182862
CLEC12A	ENSBTAG00000012815	C-type lectin domain family 12, member A [Source:HGNC Symbol;Acc:31713]	0.758612	0.00397351
			0.690877	0.0150262
CLEC2A	ENSBTAG00000046742	C-type lectin domain family 2, member A [Source:HGNC Symbol;Acc:24191]	-0.487117	0.00172877
			-0.690006	5.37e-06
CLEC4D	ENSBTAG00000039347	C-type lectin domain family 4, member D [Source:HGNC Symbol;Acc:14554]	0.99743	0.030055
CLEC4G	ENSBTAG00000013429	Bos taurus C-type lectin domain family 4, member G (CLEC4G), mRNA. [Source:RefSeq mRNA;Acc:NM_001205606]	2.9974	2.4e-31
			2.0744	3.85e-13
CLEC6A	ENSBTAG00000023635	Bos taurus C-type lectin domain family 6, member A (CLEC6A), mRNA. [Source:RefSeq mRNA;Acc:NM_001034479]	0.89723	0.0304177
CLEC7A	ENSBTAG00000014546	C-type lectin domain family 7, member A [Source:HGNC Symbol;Acc:14558]	0.757676	0.0332415
CLIC4	ENSBTAG00000009470	Bos taurus chloride intracellular channel 4 (CLIC4), mRNA. [Source:RefSeq mRNA;Acc:NM_001080218]	0.281218	0.0213404
			0.338711	0.0059492
CLIC6	ENSBTAG00000001753	chloride intracellular channel 6 [Source:HGNC Symbol;Acc:2065]	1.57421	0.000263427
CLIP2	ENSBTAG00000011875	CAP-GLY domain containing linker protein 2 [Source:HGNC Symbol;Acc:2586]	0.431245	0.0423798
CLK2	ENSBTAG00000014393	CDC-like kinase 2 [Source:HGNC Symbol;Acc:2069]	0.254068	0.0266575
CLPTM1L	ENSBTAG00000001329	CLPTM1-like [Source:HGNC Symbol;Acc:24308]	0.211706	0.020825
CLSPN	ENSBTAG00000002826	claspin [Source:HGNC Symbol;Acc:19715]	0.459263	0.00844583
CLTA	ENSBTAG00000001137	Bos taurus clathrin, light chain A (CLTA), mRNA. [Source:RefSeq mRNA;Acc:NM_174022]	0.196737	0.0344652
CLUH	ENSBTAG00000011786	clustered mitochondria (cluA/CLU1) homolog [Source:HGNC Symbol;Acc:29094]	0.449312	0.0351967
CMLKR1	ENSBTAG00000022039	Bos taurus chemokine-like receptor 1 (CMKLR1), mRNA. [Source:RefSeq mRNA;Acc:NM_001145235]	0.611678	0.0216799
			0.651006	0.0256528
CMPK2	ENSBTAG00000019979	cytidine monophosphate (UMP-CMP) kinase 2, mitochondrial [Source:HGNC Symbol;Acc:27015]	-0.669916	0.0161314
CMSS1	ENSBTAG00000013663	cms1 ribosomal small subunit homolog (yeast) [Source:HGNC Symbol;Acc:28666]	0.526875	3.26e-05
CNDP2	ENSBTAG00000009841	Bos taurus CNDP dipeptidase 2 (metallopeptidase M20 family) (CNDP2), mRNA. [Source:RefSeq mRNA;Acc:NM_001035108]	0.360824	4.24e-05
			0.263589	0.00901386
CNKSR3	ENSBTAG00000012674	Bos taurus CNKSR family member 3 (CNKSR3), mRNA. [Source:RefSeq mRNA;Acc:NM_001192112]	0.336798	0.00226768
CNN1	ENSBTAG00000011207	Bos taurus calponin 1, basic, smooth muscle (CNN1), mRNA. [Source:RefSeq mRNA;Acc:NM_001046379]	-0.589964	0.000274431
			-0.732945	7.26e-06
CNN2	ENSBTAG00000020764	Bos taurus calponin 2 (CNN2), mRNA. [Source:RefSeq mRNA;Acc:NM_001035420]	0.482031	5.12e-07
			0.556022	1.24e-08
CNOT3	ENSBTAG00000014900	CCR4-NOT transcription complex, subunit 3 [Source:HGNC Symbol;Acc:7879]	0.282272	0.0244967
CNPY4	ENSBTAG00000007016	Bos taurus canopy 4 homolog (zebrafish) (CNPY4), mRNA. [Source:RefSeq mRNA;Acc:NM_001034253]	0.459563	0.000306237
CNR2	ENSBTAG00000019371	cannabinoid receptor 2 (macrophage) [Source:HGNC Symbol;Acc:2160]	0.805545	0.0356696
			0.92229	0.0263762
CNST	ENSBTAG00000000511	consortin, connexin sorting protein [Source:HGNC Symbol;Acc:26486]	-0.278945	0.0128411
CNTF	ENSBTAG00000003624	ciliary neurotrophic factor [Source:HGNC Symbol;Acc:2169]	-1.36542	0.0362287
CNTN4	ENSBTAG00000033225	contactin 4 [Source:HGNC Symbol;Acc:2174]	-0.805335	0.0490389
COA3	ENSBTAG00000019911	Bos taurus coiled-coil domain containing 56 (COA3), mRNA. [Source:RefSeq mRNA;Acc:NM_001034683]	0.337682	0.00403404
COBRA1	ENSBTAG00000021861	uncharacterized protein [Source:UniProtKB/TrEMBL;Acc:G5E5S2]	0.299747	0.0202342
COCH	ENSBTAG00000021844	Bos taurus coagulation factor C homolog, cochlin (Limulus polyphemus) (COCH), mRNA. [Source:RefSeq mRNA;Acc:NM_001077842]	1.22852	1e-06
COG4	ENSBTAG00000012988	Bos taurus component of oligomeric golgi complex 4 (COG4), mRNA. [Source:RefSeq mRNA;Acc:NM_001034583]	0.258244	0.00651076
			0.228476	0.0297662
COG8	ENSBTAG00000001665	Bos taurus component of oligomeric golgi complex 8 (COG8), mRNA. [Source:RefSeq mRNA;Acc:NM_001077067]	0.244414	0.0166106
COL1A1	ENSBTAG00000013103	Bos taurus collagen, type I, alpha 1 (COL1A1), mRNA. [Source:RefSeq mRNA;Acc:NM_001034039]	-0.996714	0.00147262
COL1A2	ENSBTAG00000013472	Bos taurus collagen, type I, alpha 2 (COL1A2), mRNA. [Source:RefSeq mRNA;Acc:NM_174520]	-1.07601	0.000157707
			-0.733009	0.0338637
COL21A1	ENSBTAG00000033515	collagen, type XXI, alpha 1 [Source:HGNC Symbol;Acc:17025]	-0.590464	0.0108544
COL23A1	ENSBTAG00000013183	collagen, type XXIII, alpha 1 [Source:HGNC Symbol;Acc:22990]	-0.560114	0.0318637
			-0.722625	0.00729864
COL28A1	ENSBTAG00000024420	collagen, type XXVIII, alpha 1 [Source:HGNC Symbol;Acc:22442]	-1.06945	0.000739729
COL3A1	ENSBTAG00000021466	collagen alpha-1(III) chain precursor [Source:RefSeq peptide;Acc:NP_001070299]	-0.698409	0.0130306
COL4A5	ENSBTAG00000014575	collagen, type IV, alpha 5 [Source:HGNC Symbol;Acc:2207]	0.33673	0.0190601
COL6A3	ENSBTAG00000030190	collagen, type VI, alpha 3 [Source:HGNC Symbol;Acc:2213]	0.539144	0.0127037
COL6A5	ENSBTAG00000021906	collagen, type VI, alpha 5 [Source:HGNC Symbol;Acc:26674]	1.55236	6.98e-05
			1.07961	0.0291912
COL6A6	ENSBTAG00000012837	collagen, type VI, alpha 6 [Source:HGNC Symbol;Acc:27023]	0.785173	0.0363329
			1.33168	0.00034941
COL7A1	ENSBTAG00000019081	collagen, type VII, alpha 1 [Source:HGNC Symbol;Acc:2214]	0.452653	0.0371589
			0.555837	0.0126652
COL9A1	ENSBTAG00000035054	collagen, type IX, alpha 1 [Source:HGNC Symbol;Acc:2217]	-0.630942	0.0392215
COLGALT1	ENSBTAG00000012678	Bos taurus glycosyltransferase 25 domain containing 1 (COLGALT1), mRNA. [Source:RefSeq mRNA;Acc:NM_001098955]	0.393523	0.00159097
			0.484223	0.000130517
COLQ	ENSBTAG00000040193	collagen-like tail subunit (single strand of homotrimer) of asymmetric acetylcholinesterase [Source:HGNC Symbol;Acc:2226]	-0.953617	5.45e-05
			-1.08257	1.17e-05
COMMD9	ENSBTAG00000019045	COMM domain containing 9 [Source:HGNC Symbol;Acc:25014]	-0.23476	0.00895984
COPA	ENSBTAG00000004333	Bos taurus coatomer protein complex, subunit alpha (COPA), mRNA. [Source:RefSeq mRNA;Acc:NM_001105645]	0.226774	0.0190287
COPB2	ENSBTAG00000014843	Bos taurus coatomer protein complex, subunit beta 2 (beta prime) (COPB2), mRNA. [Source:RefSeq mRNA;Acc:NM_174281]	0.315864	0.00421571
			0.277931	0.0238837
COPG1	ENSBTAG00000013212	Bos taurus coatomer protein complex, subunit gamma (COPG1), mRNA. [Source:RefSeq mRNA;Acc:NM_001037815]	0.307695	0.00523501
			0.249041	0.0482686
COPS6	ENSBTAG00000002871	Bos taurus COP9 constitutive photomorphogenic homolog subunit 6 (Arabidopsis) (COPS6), mRNA. [Source:RefSeq mRNA;Acc:NM_001101963]	0.255702	0.00120825
			0.202507	0.0242332
CORO1A	ENSBTAG00000008631	Bos taurus coronin, actin binding protein, 1A (CORO1A), mRNA. [Source:RefSeq mRNA;Acc:NM_174521]	0.453342	0.0339962
			0.546711	0.0103933
CORO1B	ENSBTAG00000004783	Bos taurus coronin, actin binding protein, 1B (CORO1B), mRNA. [Source:RefSeq mRNA;Acc:NM_001113243]	0.439214	2.47e-05
			0.297395	0.0144145
COTL1	ENSBTAG00000016315	Bos taurus coactosin-like 1 (Dictyostelium) (COTL1), mRNA. [Source:RefSeq mRNA;Acc:NM_001046593]	0.780848	1.52e-07
			0.919334	1.61e-09
COX17	ENSBTAG00000002182	COX17 cytochrome c oxidase copper chaperone [Source:HGNC Symbol;Acc:2264]	0.299644	0.0135847
CP	ENSBTAG00000012164	ceruloplasmin (ferroxidase) [Source:HGNC Symbol;Acc:2295]	0.84556	1.44e-05
			0.580292	0.0118761
CPA3	ENSBTAG00000015008	carboxypeptidase A3 (mast cell) [Source:HGNC Symbol;Acc:2298]	0.845206	0.000510661
			0.714438	0.00816056
CPE	ENSBTAG00000016514	Bos taurus carboxypeptidase E (CPE), mRNA. [Source:RefSeq mRNA;Acc:NM_173903]	-0.864845	2.1e-06
			-0.818697	2.35e-05
CPEB3	ENSBTAG00000015450	cytoplasmic polyadenylation element binding protein 3 [Source:HGNC Symbol;Acc:21746]	-0.335128	0.0318162
CPM	ENSBTAG00000013496	CPM protein; uncharacterized protein [Source:UniProtKB/TrEMBL;Acc:A7MBD9]	-0.402264	0.0331891
			-0.49016	0.0113757
CPNE1	ENSBTAG00000006955	Bos taurus copine I (CPNE1), mRNA. [Source:RefSeq mRNA;Acc:NM_001076940]	0.330128	0.000969916
CPNE5	ENSBTAG00000007514	copine V [Source:HGNC Symbol;Acc:2318]	0.708487	0.0100355
CPNE6	ENSBTAG00000001870	Bos taurus copine VI (neuronal) (CPNE6), mRNA. [Source:RefSeq mRNA;Acc:NM_001045990]	-2.7277	1.88e-07
			-3.26907	4.36e-09
CPSF3L	ENSBTAG00000007620	Bos taurus cleavage and polyadenylation specific factor 3-like (CPSF3L), mRNA. [Source:RefSeq mRNA;Acc:NM_001101108]	0.19799	0.0321476
CPSF4	ENSBTAG00000002090	Bos taurus cleavage and polyadenylation specific factor 4, 30kDa (CPSF4), mRNA. [Source:RefSeq mRNA;Acc:NM_173942]	0.205185	0.0458041
CPT1B	ENSBTAG00000016048	Bos taurus carnitine palmitoyltransferase 1B (muscle) (CPT1B), mRNA. [Source:RefSeq mRNA;Acc:NM_001034349]	0.593489	0.0148116
CPXM1	ENSBTAG00000011458	Bos taurus carboxypeptidase X (M14 family), member 1 (CPXM1), mRNA. [Source:RefSeq mRNA;Acc:NM_001015642]	-0.544437	0.00866877
CPXM2	ENSBTAG00000018941	Bos taurus carboxypeptidase X (M14 family), member 2 (CPXM2), mRNA. [Source:RefSeq mRNA;Acc:NM_001206057]	0.453814	0.00272083
			0.535624	0.000598153
CPZ	ENSBTAG00000014803	carboxypeptidase Z [Source:HGNC Symbol;Acc:2333]	-1.05999	0.00221355
			-0.820977	0.0452284
CRABP2	ENSBTAG00000005716	Bos taurus cellular retinoic acid binding protein 2 (CRABP2), mRNA. [Source:RefSeq mRNA;Acc:NM_001008670]	0.41262	0.000268247
			0.410341	0.000641498
CRAT	ENSBTAG00000001932	Bos taurus carnitine O-acetyltransferase (CRAT), mRNA. [Source:RefSeq mRNA;Acc:NM_001075587]	0.403684	3.19e-05
			0.301303	0.00634128
CRCP	ENSBTAG00000037489	Bos taurus CGRP receptor component (CRCP), mRNA. [Source:RefSeq mRNA;Acc:NM_001077870]	0.325246	0.0274831
CRELD2	ENSBTAG00000047801	Bos taurus cysteine-rich with EGF-like domains 2 (CRELD2), mRNA. [Source:RefSeq mRNA;Acc:NM_001046191]	0.653407	1.63e-06
			0.565546	0.000110241
CREM	ENSBTAG00000016060	Bos taurus cAMP responsive element modulator (CREM), mRNA. [Source:RefSeq mRNA;Acc:NM_001034710]	0.490022	0.0291912
CRHR2	ENSBTAG00000014381	corticotropin releasing hormone receptor 2 [Source:HGNC Symbol;Acc:2358]	-1.17607	0.037543
CRISP3	ENSBTAG00000012918	Bos taurus cysteine-rich secretory protein 3 (CRISP3), mRNA. [Source:RefSeq mRNA;Acc:NM_001079635]	-0.926102	0.000406976
			-0.754569	0.00924841
CRISPLD1	ENSBTAG00000004411	Bos taurus cysteine-rich secretory protein LCCL domain containing 1 (CRISPLD1), mRNA. [Source:RefSeq mRNA;Acc:NM_001101165]	-0.528855	0.00342912
CRLF1	ENSBTAG00000007741	cytokine receptor-like factor 1 [Source:HGNC Symbol;Acc:2364]	0.373775	0.0172173
			0.483905	0.00273992
CRLF2	ENSBTAG00000020242	cytokine receptor-like factor 2 [Source:HGNC Symbol;Acc:14281]	0.887951	0.0236864
			1.09541	0.00935129
CROT	ENSBTAG00000021535	Bos taurus carnitine O-octanoyltransferase (CROT), mRNA. [Source:RefSeq mRNA;Acc:NM_177494]	-0.615328	0.000433377
CRTAC1	ENSBTAG00000008102	cartilage acidic protein 1 [Source:HGNC Symbol;Acc:14882]	-0.961153	4.05e-05
			-1.33828	6.26e-09
CRY2	ENSBTAG00000021223	cryptochrome 2 (photolyase-like) [Source:HGNC Symbol;Acc:2385]	-0.737151	0.00102358
CRYAB	ENSBTAG00000000434	Bos taurus crystallin, alpha B (CRYAB), mRNA. [Source:RefSeq mRNA;Acc:NM_174290]	0.273251	0.0353823
CRYM	ENSBTAG00000009842	Bos taurus crystallin, mu (CRYM), mRNA. [Source:RefSeq mRNA;Acc:NM_001045914]	1.05766	6.11e-11
			1.12463	2.25e-11
CRYZL1	ENSBTAG00000008490	Bos taurus crystallin, zeta (quinone reductase)-like 1 (CRYZL1), mRNA. [Source:RefSeq mRNA;Acc:NM_001035037]	-0.287733	0.028415
CSAD	ENSBTAG00000007829	cysteine sulfinic acid decarboxylase [Source:HGNC Symbol;Acc:18966]	-0.359442	0.0104542
CSE1L	ENSBTAG00000005957	Bos taurus CSE1 chromosome segregation 1-like (yeast) (CSE1L), mRNA. [Source:RefSeq mRNA;Acc:NM_001014933]	0.19609	0.0195626
			0.232712	0.00664589
CSF1	ENSBTAG00000000283	colony stimulating factor 1 (macrophage) [Source:HGNC Symbol;Acc:2432]	0.37173	0.044991
			0.583889	0.00106555
CSF1R	ENSBTAG00000012771	Bos taurus colony stimulating factor 1 receptor (CSF1R), mRNA. [Source:RefSeq mRNA;Acc:NM_001075403]	0.351284	0.0459177
CSF2	ENSBTAG00000001570	Bos taurus colony stimulating factor 2 (granulocyte-macrophage) (CSF2), mRNA. [Source:RefSeq mRNA;Acc:NM_174027]	1.35375	0.0105275
CSF2RB	ENSBTAG00000009064	colony stimulating factor 2 receptor, beta, low-affinity (granulocyte-macrophage) [Source:HGNC Symbol;Acc:2436]	0.691218	0.00322657
			0.744573	0.00337065
CSMD2	ENSBTAG00000005784	CUB and Sushi multiple domains 2 [Source:HGNC Symbol;Acc:19290]	-0.722084	0.0211436
CSN2	ENSBTAG00000002632	Bos taurus casein beta (CSN2), mRNA. [Source:RefSeq mRNA;Acc:NM_181008]	-1.31202	0.0128953
CSNK1A1	ENSBTAG00000005326	Bos taurus casein kinase 1, alpha 1 (CSNK1A1), mRNA. [Source:RefSeq mRNA;Acc:NM_174711]	0.385843	0.000509318
CSNK1G2	ENSBTAG00000016797	casein kinase I isoform gamma-2 [Source:RefSeq peptide;Acc:NP_001094526]	0.258528	0.0408079
CSNK2A1	ENSBTAG00000012341	casein kinase II subunit alpha [Source:RefSeq peptide;Acc:NP_777060]	0.345201	0.000277079
			0.325604	0.00168523
CSPP1	ENSBTAG00000014689	centrosome and spindle pole associated protein 1 [Source:HGNC Symbol;Acc:26193]	-0.358719	0.00927337
CST7	ENSBTAG00000004273	cystatin F (leukocystatin) [Source:HGNC Symbol;Acc:2479]	0.991786	0.00141841
			0.826166	0.0236107
CSTB	ENSBTAG00000000524	Bos taurus cystatin B (stefin B) (CSTB), mRNA. [Source:RefSeq mRNA;Acc:NM_001037461]	0.342741	0.0012939
			0.303497	0.00939727
CTBP2	ENSBTAG00000003397	Bos taurus C-terminal binding protein 2 (CTBP2), mRNA. [Source:RefSeq mRNA;Acc:NM_175712]	0.257928	0.00247935
			0.196807	0.0454586
CTDNEP1	ENSBTAG00000019443	Bos taurus CTD nuclear envelope phosphatase 1 (CTDNEP1), mRNA. [Source:RefSeq mRNA;Acc:NM_001046026]	0.227332	0.00147731
CTGF	ENSBTAG00000006367	Bos taurus connective tissue growth factor (CTGF), mRNA. [Source:RefSeq mRNA;Acc:NM_174030]	-0.4233	0.0129549
CTPS	ENSBTAG00000001626	Bos taurus CTP synthase (CTPS), mRNA. [Source:RefSeq mRNA;Acc:NM_001077858]	0.388098	0.00095745
			0.461879	0.000126561
CTSA	ENSBTAG00000027337	Bos taurus cathepsin A (CTSA), mRNA. [Source:RefSeq mRNA;Acc:NM_001035326]	0.277997	0.0197225
			0.274032	0.0332415
CTSC	ENSBTAG00000011100	Bos taurus cathepsin C (CTSC), mRNA. [Source:RefSeq mRNA;Acc:NM_001033617]	0.380837	0.00677033
			0.344017	0.0260837
CTSF	ENSBTAG00000010994	Bos taurus cathepsin F (CTSF), mRNA. [Source:RefSeq mRNA;Acc:NM_001075416]	-0.379708	0.000554312
CTSH	ENSBTAG00000010992	Bos taurus cathepsin H (CTSH), mRNA. [Source:RefSeq mRNA;Acc:NM_001034385]	0.303523	0.0103776
			0.40866	0.000457725
CTSL1	ENSBTAG00000000720	Bos taurus cathepsin L1 (CTSL1), mRNA. [Source:RefSeq mRNA;Acc:NM_001083686]	2.16931	4.07e-12
			1.24309	0.000607809
CTSL2	ENSBTAG00000017077	Bos taurus cathepsin L2 (CTSL2), mRNA. [Source:RefSeq mRNA;Acc:NM_174032]	-0.319901	0.0179827
			-0.384953	0.00529372
CTSO	ENSBTAG00000011063	cathepsin O [Source:HGNC Symbol;Acc:2542]	-0.427485	0.0192037
CTSZ	ENSBTAG00000018784	cathepsin Z [Source:HGNC Symbol;Acc:2547]	0.258349	0.0367904
			0.335331	0.00588162
CTU1	ENSBTAG00000039212	Bos taurus cytosolic thiouridylase subunit 1 homolog (S. pombe) (CTU1), mRNA. [Source:RefSeq mRNA;Acc:NM_001077954]	0.460612	0.0458004
CUGBP1	ENSBTAG00000002520	Bos taurus CUGBP, Elav-like family member 1 (CELF1), mRNA. [Source:RefSeq mRNA;Acc:NM_001101212]	0.50335	0.00139973
CUX1	ENSBTAG00000010659	cut-like homeobox 1 [Source:HGNC Symbol;Acc:2557]	0.371502	0.0356362
CWH43	ENSBTAG00000021347	cell wall biogenesis 43 C-terminal homolog (S. cerevisiae) [Source:HGNC Symbol;Acc:26133]	0.547466	0.000160307
CX3CL1	ENSBTAG00000024869	chemokine (C-X3-C motif) ligand 1 [Source:HGNC Symbol;Acc:10647]	-0.425368	0.0156125
CXCL11	ENSBTAG00000005603	Bos taurus chemokine (C-X-C motif) ligand 11 (CXCL11), mRNA. [Source:RefSeq mRNA;Acc:NM_001113173]	1.30062	0.0328056
CXCL13	ENSBTAG00000008479	Bos taurus chemokine (C-X-C motif) ligand 13 (CXCL13), mRNA. [Source:RefSeq mRNA;Acc:NM_001015576]	-2.75329	2.29e-09
			-2.43139	2.78e-06
CXCL16	ENSBTAG00000031998	Bos taurus chemokine (C-X-C motif) ligand 16 (CXCL16), mRNA. [Source:RefSeq mRNA;Acc:NM_001046095]	0.335963	0.0100323
CXCL2	ENSBTAG00000027513	Bos taurus chemokine (C-X-C motif) ligand 2 (CXCL2), mRNA. [Source:RefSeq mRNA;Acc:NM_174299]	2.84104	1.89e-16
			1.47208	0.00025123
CXCL6	ENSBTAG00000009812	Bos taurus chemokine (C-X-C motif) ligand 6 (granulocyte chemotactic protein 2) (CXCL6), mRNA. [Source:RefSeq mRNA;Acc:NM_174300]	2.41888	4.34e-10
			1.25534	0.00646219
CXCR4	ENSBTAG00000001060	Bos taurus chemokine (C-X-C motif) receptor 4 (CXCR4), mRNA. [Source:RefSeq mRNA;Acc:NM_174301]	0.33872	0.0343291
			0.397774	0.0144209
CXHXORF41	ENSBTAG00000003321	Bos taurus PIH1 domain containing 3 (PIH1D3), mRNA. [Source:RefSeq mRNA;Acc:NM_001046029]	-0.965869	0.0162264
CXORF23	ENSBTAG00000021962	uncharacterized protein [Source:UniProtKB/TrEMBL;Acc:G3MZA4]	-0.323359	0.0141382
CXorf56	ENSBTAG00000047169	chromosome X open reading frame 56 [Source:HGNC Symbol;Acc:26239]	-0.259015	0.0279128
CYB561D1	ENSBTAG00000016643	Bos taurus cytochrome b-561 domain containing 1 (CYB561D1), mRNA. [Source:RefSeq mRNA;Acc:NM_001105398]	0.33097	0.019928
CYB5A	ENSBTAG00000012012	Bos taurus cytochrome b5 type A (microsomal) (CYB5A), mRNA. [Source:RefSeq mRNA;Acc:NM_174033]	-0.34733	0.000808224
			-0.32001	0.00445826
CYB5B	ENSBTAG00000002412	Bos taurus cytochrome b5 type B (outer mitochondrial membrane) (CYB5B), mRNA. [Source:RefSeq mRNA;Acc:NM_001163782]	0.241613	0.036535
CYB5R1	ENSBTAG00000019927	Bos taurus cytochrome b5 reductase 1 (CYB5R1), mRNA. [Source:RefSeq mRNA;Acc:NM_001034518]	0.354613	1.67e-05
			0.247544	0.0095963
CYB5R3	ENSBTAG00000016516	Bos taurus cytochrome b5 reductase 3 (CYB5R3), mRNA. [Source:RefSeq mRNA;Acc:NM_001103250]	-0.266186	0.00765318
CYBRD1	ENSBTAG00000007898	cytochrome b reductase 1 [Source:HGNC Symbol;Acc:20797]	0.458205	0.0102544
CYCS	ENSBTAG00000022613	Bos taurus cytochrome c, somatic (CYCS), mRNA. [Source:RefSeq mRNA;Acc:NM_001046061]	0.34667	0.0120514
	ENSBTAG00000023823	cytochrome c [Source:UniProtKB/Swiss-Prot;Acc:P62894]	0.438905	0.000378077
			0.322686	0.0244967
CYFIP1	ENSBTAG00000016894	cytoplasmic FMR1 interacting protein 1 [Source:HGNC Symbol;Acc:13759]	0.282129	0.0166183
CYP11A1	ENSBTAG00000006934	Bos taurus cytochrome P450, family 11, subfamily A, polypeptide 1 (CYP11A1), mRNA. [Source:RefSeq mRNA;Acc:NM_176644]	-0.57571	0.000531627
			-0.776423	3.27e-06
CYP1A1	ENSBTAG00000001021	uncharacterized protein [Source:UniProtKB/TrEMBL;Acc:F1MM10]	-3.50881	5.24e-07
			-1.77345	0.0364856
CYP1B1	ENSBTAG00000010531	Bos taurus cytochrome P450, family 1, subfamily B, polypeptide 1 (CYP1B1), mRNA. [Source:RefSeq mRNA;Acc:NM_001192294]	-0.784941	0.00238558
CYP20A1	ENSBTAG00000000851	Bos taurus cytochrome P450, family 20, subfamily A, polypeptide 1 (CYP20A1), mRNA. [Source:RefSeq mRNA;Acc:NM_001015644]	-0.421744	4.51e-05
CYP27A1	ENSBTAG00000013489	Bos taurus cytochrome P450, family 27, subfamily A, polypeptide 1 (CYP27A1), mRNA. [Source:RefSeq mRNA;Acc:NM_001083413]	-0.63213	1.39e-07
			-0.470374	0.000506083
CYP27B1	ENSBTAG00000016906	Bos taurus cytochrome P450, family 27, subfamily B, polypeptide 1 (CYP27B1), mRNA. [Source:RefSeq mRNA;Acc:NM_001192284]	1.56971	1.3e-19
			1.3079	1.55e-12
CYP27C1	ENSBTAG00000038275	cytochrome P450, family 27, subfamily C, polypeptide 1 [Source:HGNC Symbol;Acc:33480]	-0.454913	0.000467154
			-0.568989	1.5e-05
CYP2B6	ENSBTAG00000003871	cytochrome P450, family 2, subfamily B, polypeptide 6 [Source:HGNC Symbol;Acc:2615]	-0.992639	1.78e-07
			-0.872804	3.35e-05
CYP2C18	ENSBTAG00000037559	Bos taurus cytochrome P450, family 2, subfamily C, polypeptide 18 (CYP2C18), mRNA. [Source:RefSeq mRNA;Acc:NM_001076051]	1.58001	0.00169753
CYP2S1	ENSBTAG00000018240	Bos taurus cytochrome P450, family 2, subfamily S, polypeptide 1 (CYP2S1), mRNA. [Source:RefSeq mRNA;Acc:NM_001100366]	0.494805	0.0364412
			0.591229	0.0158368
CYP2U1	ENSBTAG00000012972	cytochrome P450, family 2, subfamily U, polypeptide 1 [Source:HGNC Symbol;Acc:20582]	0.283961	0.00357745
CYP39A1	ENSBTAG00000003632	Bos taurus cytochrome P450, family 39, subfamily A, polypeptide 1 (CYP39A1), mRNA. [Source:RefSeq mRNA;Acc:NM_001098938]	-0.512419	0.002669
CYP4A11	ENSBTAG00000037890	Bos taurus cytochrome P450, family 4, subfamily A, polypeptide 11 (CYP4A11), mRNA. [Source:RefSeq mRNA;Acc:NM_001077908]	-0.749379	0.0355587
CYP4B1	ENSBTAG00000011976	Bos taurus cytochrome P450, family 4, subfamily B, polypeptide 1 (CYP4B1), mRNA. [Source:RefSeq mRNA;Acc:NM_001076202]	-1.35161	0.000225281
			-2.05009	1.68e-08
CYP4F2	ENSBTAG00000015735	Bos taurus cytochrome P450, family 4, subfamily F, polypeptide 2 (CYP4F2), mRNA. [Source:RefSeq mRNA;Acc:NM_001075322]	-0.73675	0.0352841
	ENSBTAG00000025748	Bos taurus cytochrome P450, family 4, subfamily F, polypeptide 2 (CYP4F2), mRNA. [Source:RefSeq mRNA;Acc:NM_001035042]	3.34038	0.000277317
CYP4F3	ENSBTAG00000048257	Bos taurus cytochrome P450, family 4, subfamily F, polypeptide 3 (CYP4F3), mRNA. [Source:RefSeq mRNA;Acc:NM_001046391]	0.660384	0.0157849
			0.871137	0.00112848
CYP7B1	ENSBTAG00000001299	cytochrome P450, family 7, subfamily B, polypeptide 1 [Source:HGNC Symbol;Acc:2652]	0.644346	0.0259937
			0.833215	0.00401057
CYTH4	ENSBTAG00000014237	cytohesin 4 [Source:HGNC Symbol;Acc:9505]	0.601223	0.0356553
DACT2	ENSBTAG00000031532	dishevelled-binding antagonist of beta-catenin 2 [Source:HGNC Symbol;Acc:21231]	0.527295	0.00753742
DACT3	ENSBTAG00000030705	dishevelled-binding antagonist of beta-catenin 3 [Source:HGNC Symbol;Acc:30745]	-0.609131	0.00755292
DAK	ENSBTAG00000018201	Bos taurus dihydroxyacetone kinase 2 homolog (S. cerevisiae) (DAK), mRNA. [Source:RefSeq mRNA;Acc:NM_001024524]	0.474023	0.00142352
DARS2	ENSBTAG00000004358	Bos taurus aspartyl-tRNA synthetase 2, mitochondrial (DARS2), mRNA. [Source:RefSeq mRNA;Acc:NM_001102222]	0.38642	0.0097155
DAXX	ENSBTAG00000016830	death-domain associated protein [Source:HGNC Symbol;Acc:2681]	0.297267	0.00427925
DAZAP1	ENSBTAG00000019714	Bos taurus DAZ associated protein 1 (DAZAP1), mRNA. [Source:RefSeq mRNA;Acc:NM_001193031]	0.36242	3.89e-05
			0.283178	0.00446172
DAZAP2	ENSBTAG00000004349	Bos taurus DAZ associated protein 2 (DAZAP2), mRNA. [Source:RefSeq mRNA;Acc:NM_001034701]	-0.196856	0.0497516
DBNL	ENSBTAG00000017547	Bos taurus drebrin-like (DBNL), mRNA. [Source:RefSeq mRNA;Acc:NM_001098970]	0.36272	0.00056366
DBT	ENSBTAG00000006320	Bos taurus dihydrolipoamide branched chain transacylase E2 (DBT), mRNA. [Source:RefSeq mRNA;Acc:NM_173905]	-0.263225	0.03494
DCAF12	ENSBTAG00000021573	Bos taurus DDB1 and CUL4 associated factor 12 (DCAF12), mRNA. [Source:RefSeq mRNA;Acc:NM_001167896]	0.201033	0.0363728
DCAKD	ENSBTAG00000006048	Dephospho-CoA kinase domain-containing protein [Source:UniProtKB/Swiss-Prot;Acc:Q3ZBS0]	0.29829	0.0451233
DCBLD1	ENSBTAG00000047338	discoidin, CUB and LCCL domain containing 1 [Source:HGNC Symbol;Acc:21479]	0.488034	0.00157715
			0.5931	0.000198044
DCHS2	ENSBTAG00000024545	dachsous cadherin-related 2 [Source:HGNC Symbol;Acc:23111]	-0.636649	0.00184313
			-0.570962	0.0119014
DCLRE1B	ENSBTAG00000003616	DNA cross-link repair 1B [Source:HGNC Symbol;Acc:17641]	0.47104	0.0129684
DCP2	ENSBTAG00000000767	Bos taurus DCP2 decapping enzyme homolog (S. cerevisiae) (DCP2), mRNA. [Source:RefSeq mRNA;Acc:NM_001078023]	0.400657	0.0368426
DCPS	ENSBTAG00000002879	Bos taurus decapping enzyme, scavenger (DCPS), mRNA. [Source:RefSeq mRNA;Acc:NM_174695]	0.479484	1.96e-07
			0.236508	0.0401557
DCTPP1	ENSBTAG00000039962	Bos taurus dCTP pyrophosphatase 1 (DCTPP1), mRNA. [Source:RefSeq mRNA;Acc:NM_001038202]	0.351782	0.0212163
			0.417947	0.00712519
DCUN1D5	ENSBTAG00000003087	Bos taurus DCN1, defective in cullin neddylation 1, domain containing 5 (S. cerevisiae) (DCUN1D5), mRNA. [Source:RefSeq mRNA;Acc:NM_001046012]	-0.228147	0.0288224
DDAH1	ENSBTAG00000034776	Bos taurus dimethylarginine dimethylaminohydrolase 1 (DDAH1), mRNA. [Source:RefSeq mRNA;Acc:NM_001102201]	0.635222	0.00692705
DDHD1	ENSBTAG00000019924	DDHD domain containing 1 [Source:HGNC Symbol;Acc:19714]	0.42437	0.00141029
			0.329582	0.0305633
DDO	ENSBTAG00000033367	Bos taurus D-aspartate oxidase (DDO), mRNA. [Source:RefSeq mRNA;Acc:NM_173908]	-1.24178	0.0106351
DDOST	ENSBTAG00000006085	dolichyl-diphosphooligosaccharide--protein glycosyltransferase subunit (non-catalytic) [Source:HGNC Symbol;Acc:2728]	0.175369	0.0419352
			0.191123	0.0324979
DDRGK1	ENSBTAG00000013753	Bos taurus DDRGK domain containing 1 (DDRGK1), mRNA. [Source:RefSeq mRNA;Acc:NM_001075498]	-0.229088	0.00643452
DDX10	ENSBTAG00000002382	Bos taurus DEAD (Asp-Glu-Ala-Asp) box polypeptide 10 (DDX10), mRNA. [Source:RefSeq mRNA;Acc:NM_001076881]	0.504239	0.012059
DDX11	ENSBTAG00000007093	DEAD/H (Asp-Glu-Ala-Asp/His) box helicase 11 [Source:HGNC Symbol;Acc:2736]	0.50146	0.033868
DDX27	ENSBTAG00000006671	Bos taurus DEAD (Asp-Glu-Ala-Asp) box polypeptide 27 (DDX27), mRNA. [Source:RefSeq mRNA;Acc:NM_001080271]	0.247621	0.0328056
DDX39	ENSBTAG00000021820	Bos taurus DEAD (Asp-Glu-Ala-Asp) box polypeptide 39A (DDX39A), mRNA. [Source:RefSeq mRNA;Acc:NM_001034752]	0.22623	0.044227
DDX41	ENSBTAG00000015187	Bos taurus DEAD (Asp-Glu-Ala-Asp) box polypeptide 41 (DDX41), mRNA. [Source:RefSeq mRNA;Acc:NM_001082602]	0.245449	0.0172565
			0.246808	0.0263243
DDX54	ENSBTAG00000011930	DEAD (Asp-Glu-Ala-Asp) box polypeptide 54 [Source:HGNC Symbol;Acc:20084]	0.335404	0.0417193
DDX56	ENSBTAG00000010602	Bos taurus DEAD (Asp-Glu-Ala-Asp) box polypeptide 56 (DDX56), mRNA. [Source:RefSeq mRNA;Acc:NM_001034329]	0.280362	0.0384918
DEF6	ENSBTAG00000025622	Bos taurus differentially expressed in FDCP 6 homolog (mouse) (DEF6), mRNA. [Source:RefSeq mRNA;Acc:NM_001098994]	0.415778	0.00430632
DEFB300	ENSBTAG00000045626	Bos taurus defensin, beta 103B (DEFB103B), mRNA. [Source:RefSeq mRNA;Acc:NM_001114862]	0.508754	0.000627278
DEFB7	ENSBTAG00000046144	Bos taurus defensin beta 7 (DEFB7), mRNA. [Source:RefSeq mRNA;Acc:NM_001102362]	1.51702	0.00157201
DESI1	ENSBTAG00000047942	desumoylating isopeptidase 1 [Source:HGNC Symbol;Acc:24577]	0.24485	0.021128
DFFA	ENSBTAG00000013535	Bos taurus DNA fragmentation factor, 45kDa, alpha polypeptide (DFFA), mRNA. [Source:RefSeq mRNA;Acc:NM_001075342]	0.372025	0.00102403
DFNA5	ENSBTAG00000015326	Bos taurus deafness, autosomal dominant 5 (DFNA5), mRNA. [Source:RefSeq mRNA;Acc:NM_001193112]	0.490418	0.0174092
DGAT2	ENSBTAG00000001154	Bos taurus diacylglycerol O-acyltransferase 2 (DGAT2), mRNA. [Source:RefSeq mRNA;Acc:NM_205793]	-0.671421	0.0018442
DGAT2L6	ENSBTAG00000007798	Bos taurus diacylglycerol O-acyltransferase 2-like 6 (DGAT2L6), mRNA. [Source:RefSeq mRNA;Acc:NM_001101861]	0.88147	3.3e-05
			0.607019	0.0172262
DHRS12	ENSBTAG00000016109	Bos taurus dehydrogenase/reductase (SDR family) member 12 (DHRS12), mRNA. [Source:RefSeq mRNA;Acc:NM_001100313]	-0.823494	2.55e-12
			-0.899928	2.32e-13
DHRS7	ENSBTAG00000020729	Bos taurus dehydrogenase/reductase (SDR family) member 7 (DHRS7), mRNA. [Source:RefSeq mRNA;Acc:NM_001046162]	-0.568628	0.000180201
DHRS9	ENSBTAG00000004557	Bos taurus dehydrogenase/reductase (SDR family) member 9 (DHRS9), mRNA. [Source:RefSeq mRNA;Acc:NM_174733]	0.867779	0.00340662
			0.810073	0.015886
DHX16	ENSBTAG00000006960	Bos taurus DEAH (Asp-Glu-Ala-His) box polypeptide 16 (DHX16), mRNA. [Source:RefSeq mRNA;Acc:NM_001206210]	0.271787	0.0339243
DHX34	ENSBTAG00000006848	DEAH (Asp-Glu-Ala-His) box polypeptide 34 [Source:HGNC Symbol;Acc:16719]	0.538396	0.00442165
DIO1	ENSBTAG00000010814	Bos taurus deiodinase, iodothyronine, type I (DIO1), mRNA. [Source:RefSeq mRNA;Acc:NM_001122593]	0.976461	0.0461536
DIO3	ENSBTAG00000037977	deiodinase, iodothyronine, type III [Source:HGNC Symbol;Acc:2885]	0.66073	0.0150735
	ENSBTAG00000043578	Bos taurus deiodinase, iodothyronine, type III (DIO3), mRNA. [Source:RefSeq mRNA;Acc:NM_001010993]	0.772126	0.00931838
	ENSBTAG00000037977	deiodinase, iodothyronine, type III [Source:HGNC Symbol;Acc:2885]	0.714552	0.0130129
DIRAS3	ENSBTAG00000012182	Bos taurus DIRAS family, GTP-binding RAS-like 3 (DIRAS3), mRNA. [Source:RefSeq mRNA;Acc:NM_001034215]	-0.988553	3.09e-07
			-0.676094	0.00219392
DIXDC1	ENSBTAG00000008665	DIX domain containing 1 [Source:HGNC Symbol;Acc:23695]	0.500331	0.0330816
DKC1	ENSBTAG00000013045	Bos taurus dyskeratosis congenita 1, dyskerin (DKC1), mRNA. [Source:RefSeq mRNA;Acc:NM_001105395]	0.268809	0.0108573
			0.368607	0.000390077
DKFZP434K1815	ENSBTAG00000014742	Bos taurus leucine-rich repeats and WD repeat domain containing 1 (LRWD1), mRNA. [Source:RefSeq mRNA;Acc:NM_001191469]	0.419999	0.00137366
DKK3	ENSBTAG00000004275	Bos taurus dickkopf homolog 3 (Xenopus laevis) (DKK3), mRNA. [Source:RefSeq mRNA;Acc:NM_001100306]	-0.2748	0.0179933
			-0.269976	0.0318722
DLG2	ENSBTAG00000027868	discs, large homolog 2 (Drosophila) [Source:HGNC Symbol;Acc:2901]	-0.555322	0.0310493
DLG4	ENSBTAG00000002564	discs, large homolog 4 (Drosophila) [Source:HGNC Symbol;Acc:2903]	0.717999	0.000712667
DLX1	ENSBTAG00000015217	Bos taurus distal-less homeobox 1 (DLX1), mRNA. [Source:RefSeq mRNA;Acc:NM_001099017]	0.469764	0.0385726
			0.530053	0.0202488
DLX2	ENSBTAG00000005741	Bos taurus distal-less homeobox 2 (DLX2), mRNA. [Source:RefSeq mRNA;Acc:NM_001192662]	0.55395	0.0088561
DLX4	ENSBTAG00000007353	Bos taurus distal-less homeobox 4 (DLX4), mRNA. [Source:RefSeq mRNA;Acc:NM_001098041]	0.493309	0.000543426
			0.366667	0.0248375
DMBT1	ENSBTAG00000022715	deleted in malignant brain tumors 1 [Source:HGNC Symbol;Acc:2926]	1.18101	0.0390318
DMKN	ENSBTAG00000015912	Bos taurus dermokine (DMKN), mRNA. [Source:RefSeq mRNA;Acc:NM_001082463]	-0.622411	0.00396967
DMRTA1	ENSBTAG00000001315	Bos taurus DMRT-like family A1 (DMRTA1), mRNA. [Source:RefSeq mRNA;Acc:NM_001192640]	-1.24976	0.000558119
DNAAF3	ENSBTAG00000002515	dynein assembly factor 3, axonemal [Source:UniProtKB/Swiss-Prot;Acc:F1MLB4]	0.806988	0.0497964
DNAH2	ENSBTAG00000008605	dynein, axonemal, heavy chain 2 [Source:HGNC Symbol;Acc:2948]	-0.90477	0.0152798
DNAJA4	ENSBTAG00000015942	Bos taurus DnaJ (Hsp40) homolog, subfamily A, member 4 (DNAJA4), mRNA. [Source:RefSeq mRNA;Acc:NM_001102120]	-0.354872	0.00547995
DNAJB11	ENSBTAG00000003151	Bos taurus DnaJ (Hsp40) homolog, subfamily B, member 11 (DNAJB11), mRNA. [Source:RefSeq mRNA;Acc:NM_001034268]	0.404868	0.000157015
			0.394355	0.000572902
DNAJB2	ENSBTAG00000013782	Bos taurus DnaJ (Hsp40) homolog, subfamily B, member 2 (DNAJB2), mRNA. [Source:RefSeq mRNA;Acc:NM_001034592]	0.353676	0.00060702
			0.262412	0.0282527
DNAJB5	ENSBTAG00000018318	Bos taurus DnaJ (Hsp40) homolog, subfamily B, member 5 (DNAJB5), mRNA. [Source:RefSeq mRNA;Acc:NM_001014959]	-0.378298	0.0465852
DNAJC15	ENSBTAG00000034785	Bos taurus DnaJ (Hsp40) homolog, subfamily C, member 15 (DNAJC15), mRNA. [Source:RefSeq mRNA;Acc:NM_001080332]	0.306944	0.0467182
			0.33716	0.0332415
DNASE1	ENSBTAG00000020107	Bos taurus deoxyribonuclease I (DNASE1), mRNA. [Source:RefSeq mRNA;Acc:NM_174534]	-0.466704	0.00867482
DNASE1L1	ENSBTAG00000007455	Bos taurus deoxyribonuclease I-like 1 (DNASE1L1), mRNA. [Source:RefSeq mRNA;Acc:NM_001038634]	0.373501	0.00029816
			0.431807	5.47e-05
DNASE2	ENSBTAG00000006082	deoxyribonuclease II, lysosomal [Source:HGNC Symbol;Acc:2960]	0.363815	2.05e-05
			0.265245	0.00666834
DNMT1	ENSBTAG00000002736	Bos taurus DNA (cytosine-5-)-methyltransferase 1 (DNMT1), mRNA. [Source:RefSeq mRNA;Acc:NM_182651]	0.437057	0.00265567
			0.45064	0.00369668
DNPEP	ENSBTAG00000021514	Bos taurus aspartyl aminopeptidase (DNPEP), mRNA. [Source:RefSeq mRNA;Acc:NM_001045952]	0.206264	0.0299446
DOCK10	ENSBTAG00000000581	dedicator of cytokinesis 10 [Source:HGNC Symbol;Acc:23479]	0.452371	0.0364376
DOCK2	ENSBTAG00000014612	dedicator of cytokinesis 2 [Source:HGNC Symbol;Acc:2988]	0.523716	0.0312034
DOCK4	ENSBTAG00000021182	dedicator of cytokinesis 4 [Source:HGNC Symbol;Acc:19192]	0.396162	0.037018
			0.459605	0.0236391
DOHH	ENSBTAG00000005272	Bos taurus deoxyhypusine hydroxylase/monooxygenase (DOHH), mRNA. [Source:RefSeq mRNA;Acc:NM_001075886]	0.259039	0.00499487
DOK4	ENSBTAG00000001857	Bos taurus docking protein 4 (DOK4), mRNA. [Source:RefSeq mRNA;Acc:NM_001083786]	-0.348045	0.011815
DOLK	ENSBTAG00000010601	Bos taurus dolichol kinase (DOLK), mRNA. [Source:RefSeq mRNA;Acc:NM_001035365]	0.293975	0.00427925
DOLPP1	ENSBTAG00000017922	Bos taurus dolichyl pyrophosphate phosphatase 1 (DOLPP1), mRNA. [Source:RefSeq mRNA;Acc:NM_001192041]	0.28308	0.00834501
DPAGT1	ENSBTAG00000005371	Bos taurus dolichyl-phosphate (UDP-N-acetylglucosamine) N-acetylglucosaminephosphotransferase 1 (GlcNAc-1-P transferase) (DPAGT1), mRNA. [Source:RefSeq mRNA;Acc:NM_001015664]	0.425956	0.000119763
			0.303149	0.0192111
DPH1	ENSBTAG00000009376	Bos taurus DPH1 homolog (S. cerevisiae) (DPH1), mRNA. [Source:RefSeq mRNA;Acc:NM_001076899]	0.331873	0.0388654
DPH2	ENSBTAG00000018888	Bos taurus DPH2 homolog (S. cerevisiae) (DPH2), mRNA. [Source:RefSeq mRNA;Acc:NM_001078099]	0.348836	0.0192392
			0.413332	0.00787411
DPP10	ENSBTAG00000005235	Bos taurus dipeptidyl-peptidase 10 (non-functional) (DPP10), mRNA. [Source:RefSeq mRNA;Acc:NM_001078070]	-1.38233	0.00390775
DPP3	ENSBTAG00000022242	dipeptidyl-peptidase 3 [Source:HGNC Symbol;Acc:3008]	0.251318	0.0176628
DPP4	ENSBTAG00000015330	uncharacterized protein [Source:UniProtKB/TrEMBL;Acc:F1MU57]	0.405997	0.000170536
	ENSBTAG00000048246	Bos taurus dipeptidyl-peptidase 4 (DPP4), mRNA. [Source:RefSeq mRNA;Acc:NM_174039]	0.395041	0.00238558
	ENSBTAG00000015330	uncharacterized protein [Source:UniProtKB/TrEMBL;Acc:F1MU57]	0.329789	0.00559521
	ENSBTAG00000048246	Bos taurus dipeptidyl-peptidase 4 (DPP4), mRNA. [Source:RefSeq mRNA;Acc:NM_174039]	0.361275	0.00999561
DPYSL3	ENSBTAG00000010661	Bos taurus dihydropyrimidinase-like 3 (DPYSL3), mRNA. [Source:RefSeq mRNA;Acc:NM_001101068]	0.672383	4.95e-05
			0.451659	0.0229164
DRC1	ENSBTAG00000009649	Bos taurus coiled-coil domain containing 164 (DRC1), mRNA. [Source:RefSeq mRNA;Acc:NM_001037591]	-0.448342	0.00185893
DRD3	ENSBTAG00000002132	dopamine receptor D3 [Source:HGNC Symbol;Acc:3024]	1.8803	3.59e-05
DRG2	ENSBTAG00000006517	Bos taurus developmentally regulated GTP binding protein 2 (DRG2), mRNA. [Source:RefSeq mRNA;Acc:NM_001014865]	0.215358	0.00448665
			0.179235	0.0362287
DROSHA	ENSBTAG00000017551	drosha, ribonuclease type III [Source:HGNC Symbol;Acc:17904]	0.398804	0.00987184
DSC3	ENSBTAG00000015238	Bos taurus desmocollin 3 (DSC3), mRNA. [Source:RefSeq mRNA;Acc:NM_001178103]	0.550755	0.00306596
			0.600709	0.00247127
DSG3	ENSBTAG00000039483	Bos taurus desmoglein 3 (DSG3), mRNA. [Source:RefSeq mRNA;Acc:NM_001192685]	0.751716	1.94e-05
			0.902778	5.16e-07
DTL	ENSBTAG00000018142	denticleless E3 ubiquitin protein ligase homolog (Drosophila) [Source:HGNC Symbol;Acc:30288]	0.549401	0.0140542
			0.705952	0.00219936
DTNB	ENSBTAG00000021072	dystrobrevin, beta [Source:HGNC Symbol;Acc:3058]	0.271309	0.0263248
			0.328992	0.00873025
DTNBP1	ENSBTAG00000012939	Bos taurus dystrobrevin binding protein 1 (DTNBP1), mRNA. [Source:RefSeq mRNA;Acc:NM_001045947]	-0.283047	0.00580035
DTYMK	ENSBTAG00000015408	deoxythymidylate kinase (thymidylate kinase) [Source:HGNC Symbol;Acc:3061]	0.43562	0.00063827
			0.359915	0.011275
DUOX1	ENSBTAG00000016246	Bos taurus dual oxidase 1 (DUOX1), mRNA. [Source:RefSeq mRNA;Acc:NM_001205674]	1.39243	2.66e-08
			1.42623	2.49e-07
DUOX2	ENSBTAG00000016234	dual oxidase 2 [Source:HGNC Symbol;Acc:13273]	1.23076	2.3e-05
			1.34916	1.61e-05
DUOXA1	ENSBTAG00000016242	Bos taurus dual oxidase maturation factor 1 (DUOXA1), mRNA. [Source:RefSeq mRNA;Acc:NM_001099046]	0.868349	7.8e-06
			0.94738	4.41e-06
DUS2L	ENSBTAG00000014644	Bos taurus dihydrouridine synthase 2-like, SMM1 homolog (S. cerevisiae) (DUS2L), mRNA. [Source:RefSeq mRNA;Acc:NM_001075419]	0.254183	0.0437828
DUSP1	ENSBTAG00000013863	Bos taurus dual specificity phosphatase 1 (DUSP1), mRNA. [Source:RefSeq mRNA;Acc:NM_001046452]	-0.351303	0.0499242
DUSP2	ENSBTAG00000020350	Bos taurus dual specificity phosphatase 2 (DUSP2), mRNA. [Source:RefSeq mRNA;Acc:NM_001192179]	0.436322	0.038509
DUSP6	ENSBTAG00000004587	Bos taurus dual specificity phosphatase 6 (DUSP6), mRNA. [Source:RefSeq mRNA;Acc:NM_001046195]	0.398115	0.00517308
			0.440635	0.00296378
DUSP8	ENSBTAG00000030999	dual specificity phosphatase 8 [Source:HGNC Symbol;Acc:3074]	0.41286	0.0450506
DYDC2	ENSBTAG00000032862	Bos taurus DPY30 domain containing 2 (DYDC2), mRNA. [Source:RefSeq mRNA;Acc:NM_001046163]	-1.04831	0.0271753
DYNC1I1	ENSBTAG00000027134	Bos taurus dynein, cytoplasmic 1, intermediate chain 1 (DYNC1I1), mRNA. [Source:RefSeq mRNA;Acc:NM_001046516]	-0.527046	0.0455042
DYNLL1	ENSBTAG00000024605	Bos taurus dynein, light chain, LC8-type 1 (DYNLL1), mRNA. [Source:RefSeq mRNA;Acc:NM_001003901]	0.265746	0.0087646
	ENSBTAG00000032034	dynein light chain 1, cytoplasmic [Source:UniProtKB/Swiss-Prot;Acc:P61285]	0.257555	0.00144713
	ENSBTAG00000034170		0.264123	0.0016496
	ENSBTAG00000024605	Bos taurus dynein, light chain, LC8-type 1 (DYNLL1), mRNA. [Source:RefSeq mRNA;Acc:NM_001003901]	0.246882	0.0248375
	ENSBTAG00000032034	dynein light chain 1, cytoplasmic [Source:UniProtKB/Swiss-Prot;Acc:P61285]	0.287632	0.000560861
	ENSBTAG00000034170		0.33663	5.77e-05
DYNLT3	ENSBTAG00000038156	Bos taurus dynein, light chain, Tctex-type 3 (DYNLT3), mRNA. [Source:RefSeq mRNA;Acc:NM_001101220]	-0.186303	0.0243549
DZIP3	ENSBTAG00000006158	Bos taurus DAZ interacting protein 3, zinc finger (DZIP3), mRNA. [Source:RefSeq mRNA;Acc:NM_001076092]	0.849869	0.0250388
E2F1	ENSBTAG00000003971	Bos taurus E2F transcription factor 1 (E2F1), mRNA. [Source:RefSeq mRNA;Acc:NM_001206079]	0.482974	0.0067328
			0.45557	0.022754
E2F2	ENSBTAG00000014400	E2F transcription factor 2 [Source:HGNC Symbol;Acc:3114]	0.429668	0.0274261
			0.55153	0.005713
E2F3	ENSBTAG00000021045	Bos taurus E2F transcription factor 3 (E2F3), mRNA. [Source:RefSeq mRNA;Acc:NM_001192838]	0.422147	0.0203366
			0.456383	0.0249066
E2F4	ENSBTAG00000012063	E2F transcription factor 4, p107/p130-binding [Source:HGNC Symbol;Acc:3118]	0.357163	0.00558681
EAF1	ENSBTAG00000019202	Bos taurus ELL associated factor 1 (EAF1), mRNA. [Source:RefSeq mRNA;Acc:NM_001192153]	0.411405	0.0242326
EBD	ENSBTAG00000033545	Bos taurus defensin, beta 1 (DEFB1), mRNA. [Source:RefSeq mRNA;Acc:NM_175703]	0.726212	0.00134095
ECEL1	ENSBTAG00000021050	endothelin converting enzyme-like 1 [Source:HGNC Symbol;Acc:3147]	1.00385	9.95e-06
			0.799991	0.00207609
ECHDC2	ENSBTAG00000002910	Bos taurus enoyl CoA hydratase domain containing 2 (ECHDC2), mRNA. [Source:RefSeq mRNA;Acc:NM_001038536]	-0.365507	0.00612708
EDEM2	ENSBTAG00000003815	Bos taurus ER degradation enhancer, mannosidase alpha-like 2 (EDEM2), mRNA. [Source:RefSeq mRNA;Acc:NM_001101085]	0.196485	0.0295081
EDN1	ENSBTAG00000008096	Bos taurus endothelin 1 (EDN1), mRNA. [Source:RefSeq mRNA;Acc:NM_181010]	-0.684189	7.8e-06
			-0.663409	4.75e-05
EEF1A2	ENSBTAG00000021685	Bos taurus eukaryotic translation elongation factor 1 alpha 2 (EEF1A2), mRNA. [Source:RefSeq mRNA;Acc:NM_001037464]	0.7107	0.0295461
EFCAB11	ENSBTAG00000013136	EF-hand calcium binding domain 11 [Source:HGNC Symbol;Acc:20357]	-0.388471	0.0426445
EFCAB2	ENSBTAG00000024555	Bos taurus EF-hand calcium binding domain 2 (EFCAB2), mRNA. [Source:RefSeq mRNA;Acc:NM_001101247]	-0.579798	0.0320066
EFCC1	ENSBTAG00000005922	EF-hand and coiled-coil domain containing 1 [Source:HGNC Symbol;Acc:25692]	-0.856905	0.00197186
			-0.877586	0.00265383
EFEMP1	ENSBTAG00000017448	Bos taurus EGF containing fibulin-like extracellular matrix protein 1 (EFEMP1), mRNA. [Source:RefSeq mRNA;Acc:NM_001081717]	-0.525141	3.99e-05
			-0.584344	7.77e-06
EFNB1	ENSBTAG00000015801	Bos taurus ephrin-B1 (EFNB1), mRNA. [Source:RefSeq mRNA;Acc:NM_001080299]	0.316463	0.00939727
EFR3B	ENSBTAG00000007888	EFR3 homolog B (S. cerevisiae) [Source:HGNC Symbol;Acc:29155]	0.779861	0.00331197
			0.675883	0.0277807
EFTUD2	ENSBTAG00000013526	elongation factor Tu GTP binding domain containing 2 [Source:HGNC Symbol;Acc:30858]	0.221939	0.0282931
EGFR	ENSBTAG00000011628	epidermal growth factor receptor [Source:HGNC Symbol;Acc:3236]	0.475468	0.037389
EGLN1	ENSBTAG00000010500	Bos taurus egl nine homolog 1 (C. elegans) (EGLN1), mRNA. [Source:RefSeq mRNA;Acc:NM_001206046]	-0.279289	0.00172877
			-0.287518	0.00238718
EGLN3	ENSBTAG00000008172	Bos taurus egl nine homolog 3 (C. elegans) (EGLN3), mRNA. [Source:RefSeq mRNA;Acc:NM_001101164]	0.370113	0.00409689
EIF2AK2	ENSBTAG00000008703	Bos taurus eukaryotic translation initiation factor 2-alpha kinase 2 (EIF2AK2), mRNA. [Source:RefSeq mRNA;Acc:NM_178109]	0.558732	0.0347357
EIF2B1	ENSBTAG00000007269	Bos taurus eukaryotic translation initiation factor 2B, subunit 1 alpha, 26kDa (EIF2B1), mRNA. [Source:RefSeq mRNA;Acc:NM_001075743]	0.247547	0.0261978
EIF2B3	ENSBTAG00000019010	translation initiation factor eIF-2B subunit gamma [Source:RefSeq peptide;Acc:NP_001076943]	0.298758	0.0135472
EIF2C2	ENSBTAG00000001579	Bos taurus eukaryotic translation initiation factor 2C, 2 (EIF2C2), mRNA. [Source:RefSeq mRNA;Acc:NM_205794]	0.495914	0.008341
EIF2D	ENSBTAG00000010432	Bos taurus eukaryotic translation initiation factor 2D (EIF2D), mRNA. [Source:RefSeq mRNA;Acc:NM_001035104]	0.196379	0.0343291
EIF3C	ENSBTAG00000006543	Bos taurus eukaryotic translation initiation factor 3, subunit C-like (EIF3CL), mRNA. [Source:RefSeq mRNA;Acc:NM_001034618]	0.257747	0.0123156
			0.238227	0.0344716
EIF3E	ENSBTAG00000006702	Bos taurus eukaryotic translation initiation factor 3, subunit E (EIF3E), mRNA. [Source:RefSeq mRNA;Acc:NM_001034603]	-0.284501	0.00610675
			-0.26838	0.0172455
EIF3L	ENSBTAG00000010790	Bos taurus eukaryotic translation initiation factor 3, subunit L (EIF3L), mRNA. [Source:RefSeq mRNA;Acc:NM_001035296]	0.223973	0.0364552
EIF4A1	ENSBTAG00000000132	Bos taurus eukaryotic translation initiation factor 4A1 (EIF4A1), mRNA. [Source:RefSeq mRNA;Acc:NM_001034228]	0.332006	0.00208136
EIF4A2	ENSBTAG00000014724	Bos taurus eukaryotic translation initiation factor 4A2 (EIF4A2), mRNA. [Source:RefSeq mRNA;Acc:NM_001034044]	0.293683	0.0367009
EIF4G1	ENSBTAG00000012881	eukaryotic translation initiation factor 4 gamma, 1 [Source:HGNC Symbol;Acc:3296]	0.323297	0.0494266
EIF4G3	ENSBTAG00000040215	uncharacterized protein [Source:UniProtKB/TrEMBL;Acc:E1BLC8]	0.377743	0.00927834
			0.364495	0.022202
EIF5A	ENSBTAG00000002018	Bos taurus eukaryotic translation initiation factor 5A (EIF5A), mRNA. [Source:RefSeq mRNA;Acc:NM_001003658]	0.21804	0.0330755
			0.293742	0.00326954
EIF6	ENSBTAG00000011263	Bos taurus eukaryotic translation initiation factor 6 (EIF6), mRNA. [Source:RefSeq mRNA;Acc:NM_174830]	0.271442	0.0373451
ELAVL1	ENSBTAG00000000613	Bos taurus ELAV (embryonic lethal, abnormal vision, Drosophila)-like 1 (Hu antigen R) (ELAVL1), mRNA. [Source:RefSeq mRNA;Acc:NM_001076454]	0.34177	0.000593808
ELF3	ENSBTAG00000008756	Bos taurus E74-like factor 3 (ets domain transcription factor, epithelial-specific ) (ELF3), mRNA. [Source:RefSeq mRNA;Acc:NM_001098909]	0.377464	0.0490389
ELF4	ENSBTAG00000019061	E74-like factor 4 (ets domain transcription factor) [Source:HGNC Symbol;Acc:3319]	0.621662	0.00230466
ELF5	ENSBTAG00000012460	Bos taurus E74-like factor 5 (ets domain transcription factor) (ELF5), mRNA. [Source:RefSeq mRNA;Acc:NM_001024569]	-0.549237	0.0117281
			-0.725584	0.00114326
ELFN1	ENSBTAG00000030757	extracellular leucine-rich repeat and fibronectin type III domain containing 1 [Source:HGNC Symbol;Acc:33154]	1.45108	1.83e-05
			1.04286	0.00880642
ELK1	ENSBTAG00000015817	Bos taurus ELK1, member of ETS oncogene family (ELK1), mRNA. [Source:RefSeq mRNA;Acc:NM_001191236]	0.352067	0.000951447
ELMO3	ENSBTAG00000001286	Bos taurus engulfment and cell motility 3 (ELMO3), mRNA. [Source:RefSeq mRNA;Acc:NM_001102091]	0.271472	0.0364327
EMB	ENSBTAG00000044010	embigin [Source:HGNC Symbol;Acc:30465]	-0.45737	0.00209925
			-0.436522	0.00684179
EMC1	ENSBTAG00000011950	ER membrane protein complex subunit 1 [Source:HGNC Symbol;Acc:28957]	0.435792	0.00933826
EMC9	ENSBTAG00000025778	ER membrane protein complex subunit 9 [Source:HGNC Symbol;Acc:20273]	-0.278851	0.0111249
			-0.265229	0.0242054
EMCN	ENSBTAG00000034206	endomucin [Source:HGNC Symbol;Acc:16041]	-0.406951	0.0402385
EMD	ENSBTAG00000022314	Bos taurus emerin (EMD), mRNA. [Source:RefSeq mRNA;Acc:NM_203361]	0.185275	0.0236425
			0.188926	0.0302779
EME2	ENSBTAG00000016553	endonuclease EME2-like; uncharacterized protein [Source:UniProtKB/TrEMBL;Acc:E1B7C9]	0.325116	0.0310891
EMG1	ENSBTAG00000013126	EMG1 N1-specific pseudouridine methyltransferase [Source:HGNC Symbol;Acc:16912]	0.231853	0.0237158
EMILIN3	ENSBTAG00000016279	elastin microfibril interfacer 3 [Source:HGNC Symbol;Acc:16123]	-0.728099	0.00188814
			-0.720998	0.00427925
EML2	ENSBTAG00000015764	echinoderm microtubule associated protein like 2 [Source:HGNC Symbol;Acc:18035]	0.49465	3.68e-05
			0.421827	0.00145785
EML5	ENSBTAG00000009994	echinoderm microtubule associated protein like 5 [Source:HGNC Symbol;Acc:18197]	0.485517	0.0223896
EMR1	ENSBTAG00000007901	egf-like module containing, mucin-like, hormone receptor-like 1 [Source:HGNC Symbol;Acc:3336]	1.21466	0.00414806
ENAH	ENSBTAG00000016185	enabled homolog (Drosophila) [Source:HGNC Symbol;Acc:18271]	0.448961	0.00424224
			0.600801	0.000143076
ENDOV	ENSBTAG00000015339	endonuclease V [Source:HGNC Symbol;Acc:26640]	0.33956	0.0423614
ENHO	ENSBTAG00000008539	Bos taurus energy homeostasis associated (ENHO), mRNA. [Source:RefSeq mRNA;Acc:NM_001163653]	-0.582475	0.0022368
ENO1	ENSBTAG00000013411	Bos taurus enolase 1, (alpha) (ENO1), mRNA. [Source:RefSeq mRNA;Acc:NM_174049]	0.520821	1.24e-07
			0.506642	8.39e-07
ENO2	ENSBTAG00000011274	Bos taurus enolase 2 (gamma, neuronal) (ENO2), mRNA. [Source:RefSeq mRNA;Acc:NM_001101125]	0.544423	0.0022911
			0.54101	0.00473138
ENPP4	ENSBTAG00000003499	Bos taurus ectonucleotide pyrophosphatase/phosphodiesterase 4 (putative) (ENPP4), mRNA. [Source:RefSeq mRNA;Acc:NM_001081535]	-0.363199	0.0398762
ENPP5	ENSBTAG00000015829	ectonucleotide pyrophosphatase/phosphodiesterase 5 (putative) [Source:HGNC Symbol;Acc:13717]	-0.52259	0.00660086
			-0.627162	0.0012438
ENSA	ENSBTAG00000007123	Alpha-endosulfine [Source:UniProtKB/Swiss-Prot;Acc:P68210]	0.211954	0.0279711
ENTPD7	ENSBTAG00000047077	ectonucleoside triphosphate diphosphohydrolase 7 [Source:HGNC Symbol;Acc:19745]	0.405179	0.0499443
			0.524544	0.0124011
EOMES	ENSBTAG00000016920	eomesodermin [Source:HGNC Symbol;Acc:3372]	1.02108	0.0364552
EPB41L4A	ENSBTAG00000014750	erythrocyte membrane protein band 4.1 like 4A [Source:HGNC Symbol;Acc:13278]	0.290977	0.016492
EPC2	ENSBTAG00000018581	Bos taurus enhancer of polycomb homolog 2 (Drosophila) (EPC2), mRNA. [Source:RefSeq mRNA;Acc:NM_001192242]	-0.219459	0.0134513
			-0.264554	0.00345041
EPGN	ENSBTAG00000004052	epithelial mitogen [Source:HGNC Symbol;Acc:17470]	0.681301	0.00486253
			0.689347	0.00799323
EPHA3	ENSBTAG00000006811	EPH receptor A3 [Source:HGNC Symbol;Acc:3387]	-0.84661	0.0160925
EPHB1	ENSBTAG00000015377	EPH receptor B1 [Source:HGNC Symbol;Acc:3392]	0.530132	0.0275702
EPHB3	ENSBTAG00000005313	Bos taurus EPH receptor B3 (EPHB3), mRNA. [Source:RefSeq mRNA;Acc:NM_001192796]	0.45041	0.00306869
EPHX1	ENSBTAG00000000140	Bos taurus epoxide hydrolase 1, microsomal (xenobiotic) (EPHX1), mRNA. [Source:RefSeq mRNA;Acc:NM_001034629]	-0.345167	0.000668293
EPHX2	ENSBTAG00000015241	epoxide hydrolase 2, cytoplasmic [Source:HGNC Symbol;Acc:3402]	-0.488019	0.00510562
			-0.402149	0.0408079
EPRS	ENSBTAG00000006898	Bos taurus glutamyl-prolyl-tRNA synthetase (EPRS), mRNA. [Source:RefSeq mRNA;Acc:NM_001243320]	0.33311	0.000421988
			0.349367	0.000428605
EPS8	ENSBTAG00000000369	epidermal growth factor receptor pathway substrate 8 [Source:HGNC Symbol;Acc:3420]	-0.295121	0.0101508
			-0.312095	0.00991433
EPT1	ENSBTAG00000007837	Bos taurus ethanolaminephosphotransferase 1 (CDP-ethanolamine-specific) (EPT1), mRNA. [Source:RefSeq mRNA;Acc:NM_001075257]	0.481628	0.00737452
			0.520354	0.00589939
ERAP1	ENSBTAG00000013557	endoplasmic reticulum aminopeptidase 1 [Source:HGNC Symbol;Acc:18173]	0.380573	0.0275644
			0.451938	0.0113147
ERC1	ENSBTAG00000013658	ELKS/RAB6-interacting/CAST family member 1 [Source:HGNC Symbol;Acc:17072]	0.649754	0.00225062
ERCC2	ENSBTAG00000002072	Bos taurus excision repair cross-complementing rodent repair deficiency, complementation group 2 (ERCC2), mRNA. [Source:RefSeq mRNA;Acc:NM_001103317]	0.290302	0.0339734
			0.298913	0.0410014
ERLEC1	ENSBTAG00000008068	endoplasmic reticulum lectin 1 [Source:HGNC Symbol;Acc:25222]	-0.15908	0.0328
			-0.199138	0.00726705
ERO1L	ENSBTAG00000015716	Bos taurus ERO1-like (S. cerevisiae) (ERO1L), mRNA. [Source:RefSeq mRNA;Acc:NM_001103348]	0.470198	0.0133424
			0.504424	0.0127001
ERP44	ENSBTAG00000009804	Bos taurus endoplasmic reticulum protein 44 (ERP44), mRNA. [Source:RefSeq mRNA;Acc:NM_001035032]	0.228078	0.0259888
ERP70	ENSBTAG00000017143	Bos taurus protein disulfide isomerase family A, member 4 (PDIA4), mRNA. [Source:RefSeq mRNA;Acc:NM_001045879]	0.576562	7.97e-08
			0.596341	8.91e-08
ESM1	ENSBTAG00000004221	Bos taurus endothelial cell-specific molecule 1 (ESM1), mRNA. [Source:RefSeq mRNA;Acc:NM_001098101]	0.641044	0.0146752
ESRP2	ENSBTAG00000004375	epithelial splicing regulatory protein 2 [Source:HGNC Symbol;Acc:26152]	0.347789	0.0245348
ESRRG	ENSBTAG00000010392	estrogen-related receptor gamma [Source:HGNC Symbol;Acc:3474]	-1.0063	0.0243231
ETFDH	ENSBTAG00000016679	Bos taurus electron-transferring-flavoprotein dehydrogenase (ETFDH), mRNA. [Source:RefSeq mRNA;Acc:NM_001077130]	0.262458	0.0155948
EXOC3L2	ENSBTAG00000015836	exocyst complex component 3-like 2 [Source:HGNC Symbol;Acc:30162]	0.542938	0.0134311
EXOSC4	ENSBTAG00000014607	Bos taurus exosome component 4 (EXOSC4), mRNA. [Source:RefSeq mRNA;Acc:NM_001078086]	0.310895	0.00388579
			0.320722	0.00483388
EXOSC5	ENSBTAG00000016034	exosome component 5 [Source:HGNC Symbol;Acc:24662]	0.374951	0.00281557
			0.374642	0.00529841
EXOSC7	ENSBTAG00000018329	exosome component 7 [Source:HGNC Symbol;Acc:28112]	0.301704	0.00976042
EXT1	ENSBTAG00000006209	Bos taurus exostosin 1 (EXT1), mRNA. [Source:RefSeq mRNA;Acc:NM_001098095]	0.314991	0.000712832
			0.248925	0.0188179
EXTL3	ENSBTAG00000008844	Bos taurus exostoses (multiple)-like 3 (EXTL3), mRNA. [Source:RefSeq mRNA;Acc:NM_001082473]	0.419774	0.0402169
EYA3	ENSBTAG00000043989	eyes absent homolog 3 (Drosophila) [Source:HGNC Symbol;Acc:3521]	0.451499	0.00677275
F13A1	ENSBTAG00000007268	Bos taurus coagulation factor XIII, A1 polypeptide (F13A1), mRNA. [Source:RefSeq mRNA;Acc:NM_001167894]	0.541788	0.00448838
F2RL1	ENSBTAG00000034848	coagulation factor II (thrombin) receptor-like 1 [Source:HGNC Symbol;Acc:3538]	0.513077	0.0126091
F2RL3	ENSBTAG00000033278	Bos taurus coagulation factor II (thrombin) receptor-like 3 (F2RL3), mRNA. [Source:RefSeq mRNA;Acc:NM_001076138]	1.07837	0.0206665
F5	ENSBTAG00000017722	coagulation factor V (proaccelerin, labile factor) [Source:HGNC Symbol;Acc:3542]	0.837781	0.0287
FABP3	ENSBTAG00000016819	Bos taurus fatty acid binding protein 3, muscle and heart (mammary-derived growth inhibitor) (FABP3), mRNA. [Source:RefSeq mRNA;Acc:NM_174313]	0.460832	0.00369094
			0.586759	0.000152287
FABP4	ENSBTAG00000037526	Bos taurus fatty acid binding protein 4, adipocyte (FABP4), mRNA. [Source:RefSeq mRNA;Acc:NM_174314]	-0.584036	0.0316386
FABP9	ENSBTAG00000039718	Bos taurus fatty acid binding protein 9, testis (FABP9), mRNA. [Source:RefSeq mRNA;Acc:NM_001192410]	0.614176	0.00926554
			0.567831	0.0319634
FADD	ENSBTAG00000018274	Bos taurus Fas (TNFRSF6)-associated via death domain (FADD), mRNA. [Source:RefSeq mRNA;Acc:NM_001007816]	0.204005	0.0256528
FADS2	ENSBTAG00000015505	Bos taurus fatty acid desaturase 2 (FADS2), mRNA. [Source:RefSeq mRNA;Acc:NM_001083444]	-0.865348	0.000187739
			-0.783291	0.00238974
FAH	ENSBTAG00000012338	Bos taurus fumarylacetoacetate hydrolase (fumarylacetoacetase) (FAH), mRNA. [Source:RefSeq mRNA;Acc:NM_001098912]	-0.379806	0.0457339
FAIM2	ENSBTAG00000017504	Bos taurus Fas apoptotic inhibitory molecule 2 (FAIM2), mRNA. [Source:RefSeq mRNA;Acc:NM_001075418]	-1.50236	1.12e-07
			-1.65005	1.92e-08
FAM105B	ENSBTAG00000003186	family with sequence similarity 105, member B [Source:HGNC Symbol;Acc:25118]	0.286152	0.0415664
FAM108B1	ENSBTAG00000006816	Bos taurus family with sequence similarity 108, member B1 (FAM108B1), mRNA. [Source:RefSeq mRNA;Acc:NM_001101278]	-0.22045	0.0467268
FAM110B	ENSBTAG00000011933	family with sequence similarity 110, member B [Source:HGNC Symbol;Acc:28587]	0.344211	0.0371589
FAM111A	ENSBTAG00000002450	family with sequence similarity 111, member A [Source:HGNC Symbol;Acc:24725]	0.806166	0.00802056
			0.743075	0.0327266
FAM115C	ENSBTAG00000005475	family with sequence similarity 115, member C [Source:HGNC Symbol;Acc:26878]	0.821299	0.00620739
			0.949627	0.00405592
FAM120A	ENSBTAG00000008696	Bos taurus family with sequence similarity 120A (FAM120A), mRNA. [Source:RefSeq mRNA;Acc:NM_001098905]	0.386532	0.00172659
			0.40311	0.00210523
FAM129B	ENSBTAG00000012847	family with sequence similarity 129, member B [Source:HGNC Symbol;Acc:25282]	0.452773	0.0287846
FAM129C	ENSBTAG00000018946	family with sequence similarity 129, member C [Source:HGNC Symbol;Acc:24130]	0.476973	0.0260271
FAM13A	ENSBTAG00000011187	Bos taurus family with sequence similarity 13, member A (FAM13A), mRNA. [Source:RefSeq mRNA;Acc:NM_174692]	-0.569149	6.8e-06
			-0.548166	4.17e-05
FAM167A	ENSBTAG00000019066	Bos taurus family with sequence similarity 167, member A (FAM167A), mRNA. [Source:RefSeq mRNA;Acc:NM_001076494]	0.541918	0.00274324
			0.646135	0.000572902
FAM177A1	ENSBTAG00000009680	Bos taurus family with sequence similarity 177, member A1 (FAM177A1), mRNA. [Source:RefSeq mRNA;Acc:NM_001103329]	-0.244428	0.0324755
FAM184B	ENSBTAG00000005932	family with sequence similarity 184, member B [Source:HGNC Symbol;Acc:29235]	0.405832	0.0477078
FAM188B	ENSBTAG00000009390	family with sequence similarity 188, member B [Source:HGNC Symbol;Acc:21916]	-0.409863	0.00768533
FAM189A2	ENSBTAG00000011173	family with sequence similarity 189, member A2 [Source:HGNC Symbol;Acc:24820]	-0.625323	0.000157707
			-0.635201	0.000349125
FAM189B	ENSBTAG00000047731	family with sequence similarity 189, member B [Source:HGNC Symbol;Acc:1233]	0.439517	0.0150392
			0.440936	0.0236391
FAM193B	ENSBTAG00000015192	Bos taurus family with sequence similarity 193, member B (FAM193B), mRNA. [Source:RefSeq mRNA;Acc:NM_001046433]	0.343438	0.0347087
FAM20C	ENSBTAG00000003607	family with sequence similarity 20, member C [Source:HGNC Symbol;Acc:22140]	0.35591	0.00967059
			0.380174	0.0085228
FAM219A	ENSBTAG00000008537	family with sequence similarity 219, member A [Source:HGNC Symbol;Acc:19920]	-0.406967	0.0237488
FAM221A	ENSBTAG00000018064	Bos taurus family with sequence similarity 221, member A (FAM221A), mRNA. [Source:RefSeq mRNA;Acc:NM_001075195]	-1.01242	3.88e-06
			-0.635147	0.0158479
FAM222B	ENSBTAG00000047717	family with sequence similarity 222, member B [Source:HGNC Symbol;Acc:25563]	0.421868	0.0300342
FAM228B	ENSBTAG00000030864	Bos taurus family with sequence similarity 228, member B (FAM228B), mRNA. [Source:RefSeq mRNA;Acc:NM_001105495]	-0.57982	0.0310593
FAM26E	ENSBTAG00000045879	family with sequence similarity 26, member E [Source:HGNC Symbol;Acc:21568]	0.363949	0.0388654
FAM26F	ENSBTAG00000006549	family with sequence similarity 26, member F [Source:HGNC Symbol;Acc:33391]	1.52275	4.54e-08
			1.23318	3.45e-05
FAM35A	ENSBTAG00000019194	family with sequence similarity 35, member A [Source:HGNC Symbol;Acc:28773]	-0.250003	0.0356239
FAM3A	ENSBTAG00000012747	Bos taurus family with sequence similarity 3, member A (FAM3A), mRNA. [Source:RefSeq mRNA;Acc:NM_001076309]	0.331596	0.00258514
FAM47E-STBD1	ENSBTAG00000010389	FAM47E-STBD1 readthrough [Source:HGNC Symbol;Acc:44667]	0.285976	0.0313008
FAM50A	ENSBTAG00000033032	Bos taurus family with sequence similarity 50, member A (FAM50A), mRNA. [Source:RefSeq mRNA;Acc:NM_001034496]	0.271472	0.00272083
			0.241313	0.0155731
FAM62A	ENSBTAG00000009543	Bos taurus extended synaptotagmin-like protein 1 (ESYT1), mRNA. [Source:RefSeq mRNA;Acc:NM_001077943]	0.352864	0.00172087
FAM69A	ENSBTAG00000002028	Bos taurus family with sequence similarity 69, member A (FAM69A), mRNA. [Source:RefSeq mRNA;Acc:NM_001083500]	-0.362475	0.0144209
FAM83A	ENSBTAG00000005877	family with sequence similarity 83, member A [Source:HGNC Symbol;Acc:28210]	0.878182	8.14e-05
			0.744565	0.00247127
FAM83B	ENSBTAG00000016058	Bos taurus family with sequence similarity 83, member B (FAM83B), mRNA. [Source:RefSeq mRNA;Acc:NM_001205795]	0.334688	0.0384918
FAM83D	ENSBTAG00000000660	Bos taurus family with sequence similarity 83, member D (FAM83D), mRNA. [Source:RefSeq mRNA;Acc:NM_001083393]	0.292184	0.0106365
FAM96B	ENSBTAG00000013931	family with sequence similarity 96, member B [Source:HGNC Symbol;Acc:24261]	0.361241	0.000635158
			0.264579	0.0315707
FAM98A	ENSBTAG00000008548	Bos taurus family with sequence similarity 98, member A (FAM98A), mRNA. [Source:RefSeq mRNA;Acc:NM_001083455]	0.221191	0.0273228
FAM105A	ENSBTAG00000000672	Bos taurus family with sequence similarity 105, member A (FAM105A), mRNA. [Source:RefSeq mRNA;Acc:NM_001102171]	-0.375581	0.000803399
FAN1	ENSBTAG00000009855	FANCD2/FANCI-associated nuclease 1 [Source:HGNC Symbol;Acc:29170]	0.302386	0.00153335
			0.219299	0.0477926
FANCC	ENSBTAG00000017195	Bos taurus Fanconi anemia, complementation group C (FANCC), mRNA. [Source:RefSeq mRNA;Acc:NM_174316]	0.324387	0.0407871
FARP1	ENSBTAG00000000146	FERM, RhoGEF (ARHGEF) and pleckstrin domain protein 1 (chondrocyte-derived) [Source:HGNC Symbol;Acc:3591]	0.289629	0.0271596
FARP2	ENSBTAG00000013110	FERM, RhoGEF and pleckstrin domain protein 2 [Source:HGNC Symbol;Acc:16460]	0.363025	0.0302383
FARSA	ENSBTAG00000021374	Bos taurus phenylalanyl-tRNA synthetase, alpha subunit (FARSA), mRNA. [Source:RefSeq mRNA;Acc:NM_001101107]	0.377607	0.00290599
			0.484494	0.000139281
FAT1	ENSBTAG00000020657	Bos taurus FAT tumor suppressor homolog 1 (Drosophila) (FAT1), mRNA. [Source:RefSeq mRNA;Acc:NM_001192992]	0.649113	0.00576392
FAT3	ENSBTAG00000004081	FAT atypical cadherin 3 [Source:HGNC Symbol;Acc:23112]	-1.10489	0.0490389
FBL	ENSBTAG00000002579	Bos taurus fibrillarin (FBL), mRNA. [Source:RefSeq mRNA;Acc:NM_001205400]	0.319704	0.0051481
			0.355402	0.00272294
FBLIM1	ENSBTAG00000018725	Bos taurus filamin binding LIM protein 1 (FBLIM1), mRNA. [Source:RefSeq mRNA;Acc:NM_001076955]	0.559442	1.89e-06
			0.581271	2.51e-06
FBN1	ENSBTAG00000002278	Bos taurus fibrillin 1 (FBN1), mRNA. [Source:RefSeq mRNA;Acc:NM_174053]	0.419943	0.0231654
			0.497814	0.00814549
FBP2	ENSBTAG00000019554	Bos taurus fructose-1,6-bisphosphatase 2 (FBP2), mRNA. [Source:RefSeq mRNA;Acc:NM_001046164]	-1.02687	4.04e-08
			-0.789879	8.46e-05
FBXL15	ENSBTAG00000002500	F-box/LRR-repeat protein 15 [Source:UniProtKB/Swiss-Prot;Acc:E1BNS0]	0.263268	0.0230325
FBXL3	ENSBTAG00000018848	Bos taurus F-box and leucine-rich repeat protein 3 (FBXL3), mRNA. [Source:RefSeq mRNA;Acc:NM_001102246]	-0.307351	0.00478895
			-0.394717	0.000269514
FBXL6	ENSBTAG00000000856	uncharacterized protein [Source:UniProtKB/TrEMBL;Acc:F1MTY1]	0.325654	0.004372
FBXO17	ENSBTAG00000001783	F-box only protein 17 [Source:RefSeq peptide;Acc:NP_001096709]	0.497298	0.015608
			0.53519	0.0111345
FBXO2	ENSBTAG00000007223	Bos taurus F-box protein 2 (FBXO2), mRNA. [Source:RefSeq mRNA;Acc:NM_001075569]	-0.405147	0.00721754
			-0.679449	2.22e-06
FBXO25	ENSBTAG00000007039	Bos taurus F-box protein 25 (FBXO25), mRNA. [Source:RefSeq mRNA;Acc:NM_001076211]	-0.239588	0.018619
FBXO4	ENSBTAG00000016981	Bos taurus F-box protein 4 (FBXO4), mRNA. [Source:RefSeq mRNA;Acc:NM_001034617]	-0.383836	0.00311662
FBXO42	ENSBTAG00000008510	F-box protein 42 [Source:HGNC Symbol;Acc:29249]	0.346609	0.0400354
FBXO8	ENSBTAG00000006715	Bos taurus F-box protein 8 (FBXO8), mRNA. [Source:RefSeq mRNA;Acc:NM_001015667]	-0.209838	0.0374394
FBXO9	ENSBTAG00000015083	Bos taurus F-box protein 9 (FBXO9), mRNA. [Source:RefSeq mRNA;Acc:NM_001034412]	-0.185583	0.0182874
FBXW11	ENSBTAG00000015376	F-box and WD repeat domain containing 11 [Source:HGNC Symbol;Acc:13607]	0.348201	0.0461413
FBXW12	ENSBTAG00000025756	F-box and WD repeat domain containing 12 [Source:RefSeq peptide;Acc:NP_001121973]	0.279539	0.0431254
FCAR	ENSBTAG00000021647	Fc fragment of IgA, receptor for [Source:HGNC Symbol;Acc:3608]	1.54215	0.0346288
FCER1A	ENSBTAG00000012887	Bos taurus Fc fragment of IgE, high affinity I, receptor for; alpha polypeptide (FCER1A), mRNA. [Source:RefSeq mRNA;Acc:NM_001100310]	1.75113	2.52e-17
			1.32919	4.04e-09
FCER1G	ENSBTAG00000024503	Bos taurus Fc fragment of IgE, high affinity I, receptor for; gamma polypeptide (FCER1G), mRNA. [Source:RefSeq mRNA;Acc:NM_174537]	0.579421	0.0372347
			0.676752	0.0135675
FCER2	ENSBTAG00000004270	Fc fragment of IgE, low affinity II, receptor for (CD23) [Source:HGNC Symbol;Acc:3612]	1.10222	0.000132275
			0.960532	0.00341794
FCGR2	ENSBTAG00000021842	Bos taurus Fc fragment of IgG, low affinity IIb, receptor (CD32) (FCGR2), mRNA. [Source:RefSeq mRNA;Acc:NM_174539]	0.48537	0.028349
FCGR2C	ENSBTAG00000038124	Bos taurus Fc fragment of IgG, low affinity IIc, receptor for (CD32) (FCGR2C), mRNA. [Source:RefSeq mRNA;Acc:NM_001109806]	0.70224	0.00890172
FCNB	ENSBTAG00000048155	Bos taurus ficolin (collagen/fibrinogen domain containing) 1 (FCN1), mRNA. [Source:RefSeq mRNA;Acc:NM_001010996]	1.38103	2.96e-05
			1.56791	4.9e-06
FCRL5	ENSBTAG00000000964	Fc receptor-like 5 [Source:HGNC Symbol;Acc:18508]	0.724789	0.00186149
FDXR	ENSBTAG00000006525	Bos taurus ferredoxin reductase (FDXR), mRNA. [Source:RefSeq mRNA;Acc:NM_174691]	0.595184	3.79e-06
FEN1	ENSBTAG00000000064	Bos taurus flap structure-specific endonuclease 1 (FEN1), mRNA. [Source:RefSeq mRNA;Acc:NM_001035113]	0.245998	0.0334908
			0.273845	0.0228653
FERMT1	ENSBTAG00000020465	Bos taurus fermitin family member 1 (FERMT1), mRNA. [Source:RefSeq mRNA;Acc:NM_001206179]	0.603045	1.76e-05
			0.455135	0.00440571
FERMT3	ENSBTAG00000045862	Bos taurus fermitin family member 3 (FERMT3), mRNA. [Source:RefSeq mRNA;Acc:NM_001037606]	0.443446	0.0452648
	ENSBTAG00000016551	fermitin family homolog 3 [Source:UniProtKB/TrEMBL;Acc:F1MMJ5]	0.3925	0.0393671
	ENSBTAG00000045862	Bos taurus fermitin family member 3 (FERMT3), mRNA. [Source:RefSeq mRNA;Acc:NM_001037606]	0.660677	0.00205086
	ENSBTAG00000016551	fermitin family homolog 3 [Source:UniProtKB/TrEMBL;Acc:F1MMJ5]	0.447683	0.0210806
FES	ENSBTAG00000002941	Bos taurus feline sarcoma oncogene (FES), mRNA. [Source:RefSeq mRNA;Acc:NM_001032300]	0.424825	0.0092393
FGD3	ENSBTAG00000006939	Bos taurus FYVE, RhoGEF and PH domain containing 3 (FGD3), mRNA. [Source:RefSeq mRNA;Acc:NM_001024527]	0.580782	0.00743503
			0.677991	0.00273877
FGF11	ENSBTAG00000019241	fibroblast growth factor 11 [Source:HGNC Symbol;Acc:3667]	0.556357	0.0367214
			0.782087	0.00427925
FGF16	ENSBTAG00000006722	Bos taurus fibroblast growth factor 16 (FGF16), mRNA. [Source:RefSeq mRNA;Acc:NM_001192777]	-1.22364	0.00196228
FGF2	ENSBTAG00000005691	Bos taurus fibroblast growth factor 2 (basic) (FGF2), mRNA. [Source:RefSeq mRNA;Acc:NM_174056]	0.37995	0.0163969
FGF23	ENSBTAG00000030343	fibroblast growth factor 23 [Source:HGNC Symbol;Acc:3680]	4.51249	1.37e-18
			4.65002	1.74e-14
FGF5	ENSBTAG00000017348	Bos taurus fibroblast growth factor 5 (FGF5), mRNA. [Source:RefSeq mRNA;Acc:NM_001078011]	1.1152	4.2e-06
			0.94402	0.000198044
FGFBP1	ENSBTAG00000031497	Bos taurus fibroblast growth factor binding protein 1 (FGFBP1), mRNA. [Source:RefSeq mRNA;Acc:NM_174337]	0.412915	0.0082693
FGFR4	ENSBTAG00000010543	fibroblast growth factor receptor 4 [Source:HGNC Symbol;Acc:3691]	1.1084	2.56e-05
FGL1	ENSBTAG00000016177	Bos taurus fibrinogen-like 1 (FGL1), mRNA. [Source:RefSeq mRNA;Acc:NM_001034313]	-0.609865	0.0478334
FGR	ENSBTAG00000011784	Bos taurus Gardner-Rasheed feline sarcoma viral (v-fgr) oncogene homolog (FGR), mRNA. [Source:RefSeq mRNA;Acc:NM_001098991]	0.653292	0.00293072
FHDC1	ENSBTAG00000043963	FH2 domain containing 1 [Source:HGNC Symbol;Acc:29363]	0.465977	0.0238383
FHL3	ENSBTAG00000007300	Bos taurus four and a half LIM domains 3 (FHL3), mRNA. [Source:RefSeq mRNA;Acc:NM_001034223]	0.300873	0.0182748
			0.452987	0.000224858
FIBP	ENSBTAG00000020775	Bos taurus fibroblast growth factor (acidic) intracellular binding protein (FIBP), mRNA. [Source:RefSeq mRNA;Acc:NM_001075482]	0.291129	0.000108999
			0.279739	0.000532761
FIGF	ENSBTAG00000009476	Bos taurus c-fos induced growth factor (vascular endothelial growth factor D) (FIGF), mRNA. [Source:RefSeq mRNA;Acc:NM_001101043]	-0.589058	0.0151171
FIGNL1	ENSBTAG00000001500	fidgetin-like 1 [Source:HGNC Symbol;Acc:13286]	0.338932	0.0487726
FKBP11	ENSBTAG00000015828	Bos taurus FK506 binding protein 11, 19 kDa (FKBP11), mRNA. [Source:RefSeq mRNA;Acc:NM_001045932]	0.286723	0.0394186
FKBP1A	ENSBTAG00000008303	Bos taurus FK506 binding protein 1A, 12kDa (FKBP1A), mRNA. [Source:RefSeq mRNA;Acc:NM_001035456]	0.225087	0.0162449
			0.209522	0.0397015
FKBP1B	ENSBTAG00000003409	Bos taurus FK506 binding protein 1B, 12.6 kDa (FKBP1B), mRNA. [Source:RefSeq mRNA;Acc:NM_001098158]	0.549088	0.000105391
			0.377096	0.0220392
FKBP2	ENSBTAG00000013606	Bos taurus FK506 binding protein 2, 13kDa (FKBP2), transcript variant 1, mRNA. [Source:RefSeq mRNA;Acc:NM_001113256]	0.318458	5.19e-05
			0.20149	0.0319416
FKBP4	ENSBTAG00000007605	Bos taurus FK506 binding protein 4, 59kDa (FKBP4), mRNA. [Source:RefSeq mRNA;Acc:NM_001034322]	0.67409	6.17e-11
			0.46688	4.96e-05
FKBP6	ENSBTAG00000002253	Bos taurus FK506 binding protein 6, 36kDa (FKBP6), mRNA. [Source:RefSeq mRNA;Acc:NM_001102209]	-1.62996	0.00900935
FKBP7	ENSBTAG00000001097	Bos taurus FK506 binding protein 7 (FKBP7), mRNA. [Source:RefSeq mRNA;Acc:NM_001100330]	-0.511984	0.0472349
			-0.574985	0.0275783
FLII	ENSBTAG00000016161	flightless I homolog (Drosophila) [Source:HGNC Symbol;Acc:3750]	0.375007	0.0100394
			0.348147	0.0314463
FLJ20565	ENSBTAG00000000500	Bos taurus PIN2/TERF1 interacting, telomerase inhibitor 1 (PINX1), mRNA. [Source:RefSeq mRNA;Acc:NM_001034553]	0.442558	0.0042971
FLOT1	ENSBTAG00000009960	Bos taurus flotillin 1 (FLOT1), mRNA. [Source:RefSeq mRNA;Acc:NM_001076887]	0.248318	0.0150392
FLOT2	ENSBTAG00000010073	Bos taurus flotillin 2 (FLOT2), mRNA. [Source:RefSeq mRNA;Acc:NM_001035466]	0.341868	0.0101019
FLRT2	ENSBTAG00000021393	fibronectin leucine rich transmembrane protein 2 [Source:HGNC Symbol;Acc:3761]	0.407812	0.0200081
			0.516263	0.0041299
FLRT3	ENSBTAG00000003319	fibronectin leucine rich transmembrane protein 3 [Source:HGNC Symbol;Acc:3762]	0.481348	2.15e-05
			0.517896	1.19e-05
FLT3	ENSBTAG00000018572	fms-related tyrosine kinase 3 [Source:HGNC Symbol;Acc:3765]	0.521837	0.0479715
FLVCR2	ENSBTAG00000040078	feline leukemia virus subgroup C receptor-related protein 2 [Source:RefSeq peptide;Acc:NP_001179072]	0.437665	0.0200164
FMNL1	ENSBTAG00000004196	formin-like 1 [Source:HGNC Symbol;Acc:1212]	0.323125	0.0418653
			0.403443	0.0113147
FMNL2	ENSBTAG00000026851	formin-like 2 [Source:HGNC Symbol;Acc:18267]	0.642267	0.000300923
			0.67609	0.000422122
FMO2	ENSBTAG00000002974	Bos taurus flavin containing monooxygenase 2 (non-functional) (FMO2), transcript variant 1, mRNA. [Source:RefSeq mRNA;Acc:NM_001163274]	-0.405669	0.0066906
			-0.781323	1.38e-08
FMO3	ENSBTAG00000020597	Bos taurus flavin containing monooxygenase 3 (FMO3), mRNA. [Source:RefSeq mRNA;Acc:NM_174057]	-1.06135	3.73e-09
			-1.26716	4.08e-12
FMO5	ENSBTAG00000010841	Bos taurus flavin containing monooxygenase 5 (FMO5), mRNA. [Source:RefSeq mRNA;Acc:NM_001101304]	-0.343481	0.043247
FNDC1	ENSBTAG00000003938	fibronectin type III domain containing 1 [Source:HGNC Symbol;Acc:21184]	0.574882	0.0211549
FNTB	ENSBTAG00000005897	Bos taurus farnesyltransferase, CAAX box, beta (FNTB), mRNA. [Source:RefSeq mRNA;Acc:NM_175805]	0.293503	0.00386528
FOSB	ENSBTAG00000008182	Bos taurus FBJ murine osteosarcoma viral oncogene homolog B (FOSB), mRNA. [Source:RefSeq mRNA;Acc:NM_001102248]	-1.13835	0.0027658
			-0.987392	0.0235751
FOSL1	ENSBTAG00000006194	FOS-like antigen 1 [Source:HGNC Symbol;Acc:13718]	1.0007	0.0371589
FOXE1	ENSBTAG00000014760	forkhead box E1 (thyroid transcription factor 2) [Source:HGNC Symbol;Acc:3806]	0.600015	0.00321799
			0.738957	0.000521818
FOXS1	ENSBTAG00000009206	Bos taurus forkhead box S1 (FOXS1), mRNA. [Source:RefSeq mRNA;Acc:NM_001099716]	-0.498392	0.0422286
FPGS	ENSBTAG00000008994	Bos taurus folylpolyglutamate synthase (FPGS), mRNA. [Source:RefSeq mRNA;Acc:NM_001024480]	0.58954	1.19e-05
			0.360112	0.0249066
FRZB	ENSBTAG00000010977	Bos taurus frizzled-related protein (FRZB), mRNA. [Source:RefSeq mRNA;Acc:NM_174059]	-0.821022	0.00917658
FSCN1	ENSBTAG00000003191	Bos taurus fascin homolog 1, actin-bundling protein (Strongylocentrotus purpuratus) (FSCN1), mRNA. [Source:RefSeq mRNA;Acc:NM_001035045]	0.501903	0.000404688
			0.68434	1.44e-06
FST	ENSBTAG00000003329	Bos taurus follistatin (FST), mRNA. [Source:RefSeq mRNA;Acc:NM_175801]	-0.456585	0.00146005
FSTL3	ENSBTAG00000003018	Bos taurus follistatin-like 3 (secreted glycoprotein) (FSTL3), mRNA. [Source:RefSeq mRNA;Acc:NM_001075710]	0.534419	0.00647915
			0.655912	0.0010799
FTSJ3	ENSBTAG00000021060	pre-rRNA processing protein FTSJ3 [Source:RefSeq peptide;Acc:NP_001068830]	0.411303	0.0307001
FUBP1	ENSBTAG00000008926	Bos taurus far upstream element (FUSE) binding protein 1 (FUBP1), mRNA. [Source:RefSeq mRNA;Acc:NM_001076846]	0.252455	0.02097
			0.355112	0.000795356
FUK	ENSBTAG00000012985	Bos taurus fucokinase (FUK), mRNA. [Source:RefSeq mRNA;Acc:NM_001100382]	0.41988	0.000576012
FUT7	ENSBTAG00000046516	fucosyltransferase 7 (alpha (1,3) fucosyltransferase) [Source:HGNC Symbol;Acc:4018]	0.783096	0.00926554
FXYD1	ENSBTAG00000017816	Bos taurus FXYD domain containing ion transport regulator 1 (FXYD1), mRNA. [Source:RefSeq mRNA;Acc:NM_001076410]	-0.462	0.013725
			-0.471273	0.0174111
FXYD5	ENSBTAG00000031441	FXYD domain containing ion transport regulator 5 [Source:HGNC Symbol;Acc:4029]	0.410861	0.00469193
FXYD6	ENSBTAG00000014354	Bos taurus FXYD domain containing ion transport regulator 6 (FXYD6), mRNA. [Source:RefSeq mRNA;Acc:NM_001034399]	0.240832	0.0150392
			0.273498	0.0073479
FZD2	ENSBTAG00000020590	frizzled family receptor 2 [Source:HGNC Symbol;Acc:4040]	0.341304	0.0472403
			0.427184	0.0128148
G3BP	ENSBTAG00000020309	Bos taurus GTPase activating protein (SH3 domain) binding protein 1 (G3BP1), mRNA. [Source:RefSeq mRNA;Acc:NM_001037611]	0.27961	0.0296763
			0.360763	0.00486879
G3PDH	ENSBTAG00000014731	Bos taurus glyceraldehyde-3-phosphate dehydrogenase (GAPDH), mRNA. [Source:RefSeq mRNA;Acc:NM_001034034]	0.546422	2.79e-08
			0.585668	8.13e-09
G6PC3	ENSBTAG00000016253	Bos taurus glucose 6 phosphatase, catalytic, 3 (G6PC3), mRNA. [Source:RefSeq mRNA;Acc:NM_183364]	0.330579	0.000323397
GABARAPL2	ENSBTAG00000006550	GABA(A) receptor-associated protein-like 2 [Source:HGNC Symbol;Acc:13291]	-0.229086	0.0117281
			-0.261461	0.00497271
GABRB3	ENSBTAG00000013422	Bos taurus gamma-aminobutyric acid (GABA) A receptor, beta 3 (GABRB3), mRNA. [Source:RefSeq mRNA;Acc:NM_001099380]	2.00101	5.64e-12
			1.77753	8.45e-06
GABRP	ENSBTAG00000002779	Bos taurus gamma-aminobutyric acid (GABA) A receptor, pi (GABRP), mRNA. [Source:RefSeq mRNA;Acc:NM_001015618]	-0.371358	0.0445051
			-0.413576	0.0345899
GABRR3	ENSBTAG00000001416	Bos taurus gamma-aminobutyric acid (GABA) receptor, rho 3 (GABRR3), mRNA. [Source:RefSeq mRNA;Acc:NM_001192519]	1.94172	4.13e-07
			1.21491	0.0114101
GAD1	ENSBTAG00000007258	Bos taurus glutamate decarboxylase 1 (brain, 67kDa) (GAD1), mRNA. [Source:RefSeq mRNA;Acc:NM_001075756]	0.796562	0.0103263
			1.00207	0.000117589
GAD2	ENSBTAG00000008056	Bos taurus glutamate decarboxylase 2 (pancreatic islets and brain, 65kDa) (GAD2), mRNA. [Source:RefSeq mRNA;Acc:NM_001205723]	1.04352	0.0192064
GADD45A	ENSBTAG00000013860	Bos taurus growth arrest and DNA-damage-inducible, alpha (GADD45A), mRNA. [Source:RefSeq mRNA;Acc:NM_001034247]	-0.223668	0.0135954
			-0.199871	0.0461413
GADL1	ENSBTAG00000007131	glutamate decarboxylase-like 1 [Source:HGNC Symbol;Acc:27949]	-1.19236	0.0474415
GAL	ENSBTAG00000009393	Bos taurus galanin prepropeptide (GAL), mRNA. [Source:RefSeq mRNA;Acc:NM_173914]	1.40088	0.00346189
GALE	ENSBTAG00000005002	Bos taurus UDP-galactose-4-epimerase (GALE), mRNA. [Source:RefSeq mRNA;Acc:NM_001206208]	0.699254	4.75e-12
			0.449262	0.000101725
GALK1	ENSBTAG00000014964	galactokinase 1 [Source:HGNC Symbol;Acc:4118]	0.31824	0.00199494
GALNS	ENSBTAG00000004568	Bos taurus galactosamine (N-acetyl)-6-sulfate sulfatase (GALNS), mRNA. [Source:RefSeq mRNA;Acc:NM_001206329]	0.416279	0.00412827
GALNT10	ENSBTAG00000034113	UDP-N-acetyl-alpha-D-galactosamine:polypeptide N-acetylgalactosaminyltransferase 10 (GalNAc-T10) [Source:HGNC Symbol;Acc:19873]	0.464392	0.0431051
GALNT12	ENSBTAG00000009037	Bos taurus UDP-N-acetyl-alpha-D-galactosamine:polypeptide N-acetylgalactosaminyltransferase 12 (GalNAc-T12) (GALNT12), mRNA. [Source:RefSeq mRNA;Acc:NM_001100325]	-1.12024	2.31e-09
			-1.27455	4.83e-11
GALNT14	ENSBTAG00000021735	UDP-N-acetyl-alpha-D-galactosamine:polypeptide N-acetylgalactosaminyltransferase 14 (GalNAc-T14) [Source:HGNC Symbol;Acc:22946]	-1.0272	0.00279018
GALNT15	ENSBTAG00000008240	UDP-N-acetyl-alpha-D-galactosamine:polypeptide N-acetylgalactosaminyltransferase 15 [Source:HGNC Symbol;Acc:21531]	1.03394	0.0125857
			0.972705	0.0358642
GALNT2	ENSBTAG00000004870	Bos taurus UDP-N-acetyl-alpha-D-galactosamine:polypeptide N-acetylgalactosaminyltransferase 2 (GalNAc-T2) (GALNT2), mRNA. [Source:RefSeq mRNA;Acc:NM_001193103]	0.368155	0.0169838
			0.374862	0.0252903
GALNT6	ENSBTAG00000017943	Bos taurus UDP-N-acetyl-alpha-D-galactosamine:polypeptide N-acetylgalactosaminyltransferase 6 (GalNAc-T6) (GALNT6), mRNA. [Source:RefSeq mRNA;Acc:NM_001015534]	0.347267	0.0071992
			0.336471	0.0160043
GALNTL4	ENSBTAG00000002914	Bos taurus UDP-N-acetyl-alpha-D-galactosamine:polypeptide N-acetylgalactosaminyltransferase-like 4 (GALNTL4), mRNA. [Source:RefSeq mRNA;Acc:NM_001076316]	-0.361142	0.0284636
			-0.453956	0.00737953
GALT	ENSBTAG00000015807	Bos taurus galactose-1-phosphate uridylyltransferase (GALT), mRNA. [Source:RefSeq mRNA;Acc:NM_001035041]	0.316689	0.00281557
GAMT	ENSBTAG00000004112	Bos taurus guanidinoacetate N-methyltransferase (GAMT), mRNA. [Source:RefSeq mRNA;Acc:NM_001038544]	0.418387	2.8e-05
GAN	ENSBTAG00000009428	Bos taurus gigaxonin (GAN), mRNA. [Source:RefSeq mRNA;Acc:NM_001099015]	-0.463243	0.0450348
GANAB	ENSBTAG00000016956	Bos taurus glucosidase, alpha; neutral AB (GANAB), mRNA. [Source:RefSeq mRNA;Acc:NM_001205777]	0.311795	0.00166084
GAPT	ENSBTAG00000016770	Bos taurus GRB2-binding adaptor protein, transmembrane (GAPT), mRNA. [Source:RefSeq mRNA;Acc:NM_001099397]	0.678753	0.0263248
GARNL3	ENSBTAG00000006948	GTPase activating Rap/RanGAP domain-like 3 [Source:HGNC Symbol;Acc:25425]	0.545634	0.00200545
GARS	ENSBTAG00000018972	Bos taurus glycyl-tRNA synthetase (GARS), mRNA. [Source:RefSeq mRNA;Acc:NM_001097566]	0.34719	0.000785925
GAS6	ENSBTAG00000019964	growth arrest-specific 6 [Source:HGNC Symbol;Acc:4168]	-0.331976	0.0186263
GATA1	ENSBTAG00000003184	GATA binding protein 1 (globin transcription factor 1) [Source:HGNC Symbol;Acc:4170]	1.39772	0.000237962
			1.02902	0.0220801
GBF1	ENSBTAG00000006014	Golgi-specific brefeldin A-resistance guanine nucleotide exchange factor 1 [Source:RefSeq peptide;Acc:NP_001075069]	0.344824	0.0478054
GBX2	ENSBTAG00000008898	Bos taurus gastrulation brain homeobox 2 (GBX2), mRNA. [Source:RefSeq mRNA;Acc:NM_001192145]	-0.93078	0.0067135
GCGR	ENSBTAG00000003786	glucagon receptor [Source:HGNC Symbol;Acc:4192]	-1.56082	1.19e-05
GCN1L1	ENSBTAG00000017379	GCN1 general control of amino-acid synthesis 1-like 1 (yeast) [Source:HGNC Symbol;Acc:4199]	0.405691	0.0057692
GCNT3	ENSBTAG00000009443	Bos taurus glucosaminyl (N-acetyl) transferase 3, mucin type (GCNT3), mRNA. [Source:RefSeq mRNA;Acc:NM_205809]	1.20314	0.0305633
GCNT4	ENSBTAG00000002781	glucosaminyl (N-acetyl) transferase 4, core 2 [Source:HGNC Symbol;Acc:17973]	0.507923	0.00698523
			0.54677	0.0093165
GCSAM	ENSBTAG00000016556	germinal center-associated, signaling and motility [Source:HGNC Symbol;Acc:20253]	1.19423	0.0215856
GDAP1	ENSBTAG00000012608	Bos taurus ganglioside-induced differentiation-associated protein 1 (GDAP1), mRNA. [Source:RefSeq mRNA;Acc:NM_001101222]	-0.773099	4.79e-08
			-0.788742	6.78e-08
GDE1	ENSBTAG00000002101	Bos taurus glycerophosphodiester phosphodiesterase 1 (GDE1), mRNA. [Source:RefSeq mRNA;Acc:NM_001034686]	-0.237109	0.0050702
GDF10	ENSBTAG00000001019	Bos taurus growth differentiation factor 10 (GDF10), mRNA. [Source:RefSeq mRNA;Acc:NM_001076167]	-0.547485	0.0270129
GDF11	ENSBTAG00000007417	growth differentiation factor 11 [Source:HGNC Symbol;Acc:4216]	0.54478	0.035038
GDI1	ENSBTAG00000012125	Bos taurus GDP dissociation inhibitor 1 (GDI1), mRNA. [Source:RefSeq mRNA;Acc:NM_174064]	0.288775	0.00106788
GDPD3	ENSBTAG00000016155	glycerophosphodiester phosphodiesterase domain containing 3 [Source:HGNC Symbol;Acc:28638]	0.384666	0.0103109
GEMIN4	ENSBTAG00000013393	gem (nuclear organelle) associated protein 4 [Source:HGNC Symbol;Acc:15717]	0.449249	0.00118519
GFM2	ENSBTAG00000015519	Bos taurus G elongation factor, mitochondrial 2 (GFM2), mRNA. [Source:RefSeq mRNA;Acc:NM_001102109]	0.423254	7.81e-05
			0.338419	0.00467038
GGACT	ENSBTAG00000046552	Bos taurus gamma-glutamylamine cyclotransferase (GGACT), mRNA. [Source:RefSeq mRNA;Acc:NM_001075571]	0.585636	0.00186997
GGCT	ENSBTAG00000010597	Bos taurus gamma-glutamylcyclotransferase (GGCT), mRNA. [Source:RefSeq mRNA;Acc:NM_001037610]	0.523354	1.75e-07
			0.561811	5.77e-08
GGCX	ENSBTAG00000038477	Bos taurus gamma-glutamyl carboxylase (GGCX), mRNA. [Source:RefSeq mRNA;Acc:NM_174066]	0.640416	5.08e-08
			0.307911	0.0375271
GGH	ENSBTAG00000007534	Bos taurus gamma-glutamyl hydrolase (conjugase, folylpolygammaglutamyl hydrolase) (GGH), mRNA. [Source:RefSeq mRNA;Acc:NM_001105394]	-0.516381	0.000200889
			-0.433065	0.00467038
GGT5	ENSBTAG00000006608	gamma-glutamyltransferase 5 [Source:HGNC Symbol;Acc:4260]	0.659302	0.0037389
GIF	ENSBTAG00000012057	gastric intrinsic factor (vitamin B synthesis) [Source:HGNC Symbol;Acc:4268]	-1.12564	0.000166007
			-1.57404	2.02e-07
GIMAP7	ENSBTAG00000001198	Bos taurus GTPase, IMAP family member 7 (GIMAP7), mRNA. [Source:RefSeq mRNA;Acc:NM_001046308]	0.500124	0.0420125
GINM1	ENSBTAG00000000880	Bos taurus glycoprotein integral membrane 1 (GINM1), mRNA. [Source:RefSeq mRNA;Acc:NM_001038509]	-0.417162	1.86e-06
			-0.477681	7.49e-08
GINS1	ENSBTAG00000019984	Bos taurus GINS complex subunit 1 (Psf1 homolog) (GINS1), mRNA. [Source:RefSeq mRNA;Acc:NM_001083701]	0.258885	0.00778019
			0.2359	0.0230252
GINS2	ENSBTAG00000044006	GINS complex subunit 2 (Psf2 homolog) [Source:HGNC Symbol;Acc:24575]	0.775456	8.93e-06
			0.470347	0.0265334
GINS4	ENSBTAG00000017133	Bos taurus GINS complex subunit 4 (Sld5 homolog) (GINS4), mRNA. [Source:RefSeq mRNA;Acc:NM_001082460]	0.430236	0.00479563
GIPC2	ENSBTAG00000011733	Bos taurus GIPC PDZ domain containing family, member 2 (GIPC2), mRNA. [Source:RefSeq mRNA;Acc:NM_001080279]	-0.617527	0.0255681
GJA1	ENSBTAG00000001835	Bos taurus gap junction protein, alpha 1, 43kDa (GJA1), mRNA. [Source:RefSeq mRNA;Acc:NM_174068]	0.690767	5.88e-14
			0.630044	8.96e-11
GJB1	ENSBTAG00000020512	Bos taurus gap junction protein, beta 1, 32kDa (GJB1), mRNA. [Source:RefSeq mRNA;Acc:NM_174069]	-0.536604	0.00292721
GJB2	ENSBTAG00000017425	Bos taurus gap junction protein, beta 2, 26kDa (GJB2), mRNA. [Source:RefSeq mRNA;Acc:NM_001083637]	1.0515	6.41e-14
			0.912774	1.39e-09
GJB4	ENSBTAG00000005719	Bos taurus gap junction protein, beta 4, 30.3kDa (GJB4), mRNA. [Source:RefSeq mRNA;Acc:NM_001191371]	0.442135	0.00167078
			0.574563	5.34e-05
GJB5	ENSBTAG00000005717	gap junction protein, beta 5, 31.1kDa [Source:HGNC Symbol;Acc:4287]	0.317212	0.037543
			0.454505	0.00220403
GJB6	ENSBTAG00000038662	Bos taurus gap junction protein, beta 6, 30kDa (GJB6), transcript variant 2, mRNA. [Source:RefSeq mRNA;Acc:NM_001160177]	0.647075	1.3e-08
			0.664178	2.01e-08
GJC2	ENSBTAG00000014916	gap junction protein, gamma 2, 47kDa [Source:HGNC Symbol;Acc:17494]	-0.723533	0.0134243
GK5	ENSBTAG00000018138	Bos taurus glycerol kinase 5 (putative) (GK5), mRNA. [Source:RefSeq mRNA;Acc:NM_001035473]	-0.393221	0.00412827
			-0.333278	0.0325443
GLI1	ENSBTAG00000006631	Bos taurus GLI family zinc finger 1 (GLI1), mRNA. [Source:RefSeq mRNA;Acc:NM_001099000]	0.659558	0.00292357
			0.543336	0.0311868
GLIPR2	ENSBTAG00000000078	Bos taurus GLI pathogenesis-related 2 (GLIPR2), mRNA. [Source:RefSeq mRNA;Acc:NM_001076112]	0.382747	0.0445303
GLIS3	ENSBTAG00000014467	GLIS family zinc finger 3 [Source:HGNC Symbol;Acc:28510]	0.907092	0.0138909
GLO1	ENSBTAG00000012703	Bos taurus glyoxalase I (GLO1), mRNA. [Source:RefSeq mRNA;Acc:NM_001083496]	0.307064	0.00282303
GLT1D1	ENSBTAG00000020430	glycosyltransferase 1 domain containing 1 [Source:HGNC Symbol;Acc:26483]	-0.804663	0.00119159
GLT8D2	ENSBTAG00000000925	Bos taurus glycosyltransferase 8 domain containing 2 (GLT8D2), mRNA. [Source:RefSeq mRNA;Acc:NM_001046266]	-0.56623	0.0142117
GLTPD2	ENSBTAG00000048034	glycolipid transfer protein domain containing 2 [Source:HGNC Symbol;Acc:33756]	0.710278	0.00797206
GLTSCR2	ENSBTAG00000021192	Bos taurus glioma tumor suppressor candidate region gene 2 (GLTSCR2), mRNA. [Source:RefSeq mRNA;Acc:NM_001038507]	-0.279006	0.00731125
GLUL	ENSBTAG00000013631	Bos taurus glutamate-ammonia ligase (GLUL), mRNA. [Source:RefSeq mRNA;Acc:NM_001040474]	-0.760177	9.35e-09
			-0.635755	1.04e-05
GLYAT	ENSBTAG00000038323	Bos taurus glycine-N-acyltransferase (GLYAT), mRNA. [Source:RefSeq mRNA;Acc:NM_177513]	-0.994806	5.28e-07
GMPPA	ENSBTAG00000002995	GDP-mannose pyrophosphorylase A [Source:HGNC Symbol;Acc:22923]	0.304781	0.00560839
GMPPB	ENSBTAG00000032026	Bos taurus GDP-mannose pyrophosphorylase B (GMPPB), mRNA. [Source:RefSeq mRNA;Acc:NM_001046168]	0.416601	0.000229217
			0.395736	0.00117763
GMPR	ENSBTAG00000015743	Bos taurus guanosine monophosphate reductase (GMPR), mRNA. [Source:RefSeq mRNA;Acc:NM_001075977]	0.570295	0.0479715
GNA15	ENSBTAG00000019988	guanine nucleotide binding protein (G protein), alpha 15 (Gq class) [Source:HGNC Symbol;Acc:4383]	0.363625	0.0188297
GNL1	ENSBTAG00000025516	Bos taurus guanine nucleotide binding protein-like 1 (GNL1), mRNA. [Source:RefSeq mRNA;Acc:NM_001103272]	0.26022	0.00795954
			0.37165	0.000103267
GNL3L	ENSBTAG00000031564	Bos taurus guanine nucleotide binding protein-like 3 (nucleolar)-like (GNL3L), mRNA. [Source:RefSeq mRNA;Acc:NM_001034307]	0.239314	0.0108094
GNLY	ENSBTAG00000031828	Bos taurus granulysin-like (LOC616323), mRNA. [Source:RefSeq mRNA;Acc:NM_001046578]	1.22374	0.000217911
			1.14908	0.00175204
GNMT	ENSBTAG00000005530	Bos taurus glycine N-methyltransferase (GNMT), mRNA. [Source:RefSeq mRNA;Acc:NM_001206116]	0.31613	0.00706103
GOLM1	ENSBTAG00000031569	golgi membrane protein 1 [Source:HGNC Symbol;Acc:15451]	-0.356021	0.00966074
GOPC	ENSBTAG00000016046	golgi-associated PDZ and coiled-coil motif containing [Source:HGNC Symbol;Acc:17643]	0.354055	0.0150748
GOT2	ENSBTAG00000007172	Bos taurus glutamic-oxaloacetic transaminase 2, mitochondrial (aspartate aminotransferase 2) (GOT2), mRNA. [Source:RefSeq mRNA;Acc:NM_174806]	0.269288	0.0130928
GP2	ENSBTAG00000006263	glycoprotein 2 (zymogen granule membrane) [Source:HGNC Symbol;Acc:4441]	-1.01097	0.000225281
			-0.771189	0.0122229
GP5	ENSBTAG00000013203	glycoprotein V (platelet) [Source:HGNC Symbol;Acc:4443]	1.37822	2.22e-06
			0.827706	0.0146423
GPC4	ENSBTAG00000020644	Bos taurus glypican 4 (GPC4), mRNA. [Source:RefSeq mRNA;Acc:NM_001205784]	0.207354	0.0459177
GPC6	ENSBTAG00000040347	Bos taurus glypican 6 (GPC6), mRNA. [Source:RefSeq mRNA;Acc:NM_001081730]	1.18969	0.00991029
GPD1	ENSBTAG00000016296	Bos taurus glycerol-3-phosphate dehydrogenase 1 (soluble) (GPD1), mRNA. [Source:RefSeq mRNA;Acc:NM_001035354]	-0.561251	0.0479603
GPI	ENSBTAG00000006396	Bos taurus glucose-6-phosphate isomerase (GPI), mRNA. [Source:RefSeq mRNA;Acc:NM_001040471]	0.413522	9.8e-05
			0.427926	0.000126759
GPLD1	ENSBTAG00000004982	glycosylphosphatidylinositol specific phospholipase D1 [Source:HGNC Symbol;Acc:4459]	-0.711331	0.000689092
			-0.828628	0.000187002
GPNMB	ENSBTAG00000000604	glycoprotein (transmembrane) nmb [Source:HGNC Symbol;Acc:4462]	-0.485554	9.45e-05
			-0.364845	0.00997362
GPR1	ENSBTAG00000017043	G protein-coupled receptor 1 [Source:HGNC Symbol;Acc:4463]	0.514517	0.000701745
GPR114	ENSBTAG00000005170	G protein-coupled receptor 114 [Source:HGNC Symbol;Acc:19010]	1.05367	0.00561721
GPR132	ENSBTAG00000005647	G protein-coupled receptor 132 [Source:HGNC Symbol;Acc:17482]	0.584144	0.0366453
GPR137	ENSBTAG00000012512	Bos taurus G protein-coupled receptor 137 (GPR137), mRNA. [Source:RefSeq mRNA;Acc:NM_001113295]	0.381904	0.0144126
GPR143	ENSBTAG00000006472	uncharacterized protein [Source:UniProtKB/TrEMBL;Acc:G5E581]	-0.381324	0.0160925
			-0.552642	0.00025123
GPR146	ENSBTAG00000046014	G protein-coupled receptor 146 [Source:HGNC Symbol;Acc:21718]	0.504579	0.0093692
			0.590676	0.00457001
GPR15	ENSBTAG00000020997	G protein-coupled receptor 15 [Source:HGNC Symbol;Acc:4469]	1.01139	9.12e-05
GPR155	ENSBTAG00000021636	G protein-coupled receptor 155 [Source:HGNC Symbol;Acc:22951]	-0.460754	5.65e-05
			-0.334866	0.01143
GPR160	ENSBTAG00000048011	G protein-coupled receptor 160 [Source:HGNC Symbol;Acc:23693]	0.648917	0.00316262
GPR162	ENSBTAG00000034385	Bos taurus G protein-coupled receptor 162 (GPR162), mRNA. [Source:RefSeq mRNA;Acc:NM_001076217]	-1.36881	0.000216886
			-1.22366	0.00285814
GPR171	ENSBTAG00000009848	Bos taurus G protein-coupled receptor 171 (GPR171), mRNA. [Source:RefSeq mRNA;Acc:NM_001077002]	0.635197	0.0239945
GPR172B	ENSBTAG00000000857	Bos taurus G protein-coupled receptor 172A (GPR172A), mRNA. [Source:RefSeq mRNA;Acc:NM_001075901]	0.525223	0.000100723
GPR35	ENSBTAG00000030193	G protein-coupled receptor 35 [Source:HGNC Symbol;Acc:4492]	0.601985	0.0282931
			0.813908	0.00547995
GPR37	ENSBTAG00000013732	Bos taurus G protein-coupled receptor 37 (endothelin receptor type B-like) (GPR37), mRNA. [Source:RefSeq mRNA;Acc:NM_001075969]	0.465551	0.0153902
GPR37L1	ENSBTAG00000014992	Bos taurus G protein-coupled receptor 37 like 1 (GPR37L1), mRNA. [Source:RefSeq mRNA;Acc:NM_001075899]	-0.731182	0.014442
GPR4	ENSBTAG00000018398	Bos taurus G protein-coupled receptor 4 (GPR4), mRNA. [Source:RefSeq mRNA;Acc:NM_001075583]	0.892751	0.000272562
			0.644783	0.0256709
GPR62	ENSBTAG00000013442	Bos taurus G protein-coupled receptor 62 (GPR62), mRNA. [Source:RefSeq mRNA;Acc:NM_001101238]	1.31134	0.0214441
GPR64	ENSBTAG00000000576	G protein-coupled receptor 64 [Source:HGNC Symbol;Acc:4516]	-0.74736	0.000377931
			-1.21083	4.04e-09
GPR68	ENSBTAG00000006738	Bos taurus G protein-coupled receptor 68 (GPR68), mRNA. [Source:RefSeq mRNA;Acc:NM_174329]	0.43029	0.0260614
GPR87	ENSBTAG00000011192	G protein-coupled receptor 87 [Source:HGNC Symbol;Acc:4538]	0.247182	0.0225046
GPRIN2	ENSBTAG00000046597	G protein regulated inducer of neurite outgrowth 2 [Source:HGNC Symbol;Acc:23730]	-0.393035	0.0116503
GPT2	ENSBTAG00000002980	glutamic pyruvate transaminase (alanine aminotransferase) 2 [Source:HGNC Symbol;Acc:18062]	0.333107	0.0126828
			0.409117	0.00274898
GPX7	ENSBTAG00000018281	Bos taurus glutathione peroxidase 7 (GPX7), mRNA. [Source:RefSeq mRNA;Acc:NM_001101113]	-0.672687	0.00587886
GPX8	ENSBTAG00000021960	Bos taurus glutathione peroxidase 8 (putative) (GPX8), mRNA. [Source:RefSeq mRNA;Acc:NM_001046088]	-0.483409	0.0372347
GRAMD1C	ENSBTAG00000004971	Bos taurus GRAM domain containing 1C (GRAMD1C), mRNA. [Source:RefSeq mRNA;Acc:NM_001103229]	-0.300091	0.0150018
			-0.396294	0.00106472
GRAP2	ENSBTAG00000015157	GRB2-related adaptor protein 2 [Source:HGNC Symbol;Acc:4563]	0.627306	0.018103
GRASP	ENSBTAG00000021658	GRP1 (general receptor for phosphoinositides 1)-associated scaffold protein [Source:HGNC Symbol;Acc:18707]	-0.280008	0.0489957
GRHL3	ENSBTAG00000019791	grainyhead-like 3 (Drosophila) [Source:HGNC Symbol;Acc:25839]	0.518114	0.0373975
GRIA2	ENSBTAG00000004775	glutamate receptor, ionotropic, AMPA 2 [Source:HGNC Symbol;Acc:4572]	-1.41209	0.00438206
GRIA3	ENSBTAG00000011833	glutamate receptor, ionotropic, AMPA 3 [Source:HGNC Symbol;Acc:4573]	-1.00263	0.00108536
			-0.917181	0.00737953
GRIK2	ENSBTAG00000033153	Bos taurus glutamate receptor, ionotropic, kainate 2 (GRIK2), mRNA. [Source:RefSeq mRNA;Acc:NM_001193063]	-1.16115	0.0275644
GRIN3B	ENSBTAG00000025597	glutamate receptor, ionotropic, N-methyl-D-aspartate 3B [Source:HGNC Symbol;Acc:16768]	0.509436	0.038392
GRIP1	ENSBTAG00000033726	glutamate receptor interacting protein 1 [Source:HGNC Symbol;Acc:18708]	0.468916	0.0247782
GRK4	ENSBTAG00000001505	G protein-coupled receptor kinase 4 [Source:HGNC Symbol;Acc:4543]	0.242056	0.0434228
GRK5	ENSBTAG00000007981	Bos taurus G protein-coupled receptor kinase 5 (GRK5), mRNA. [Source:RefSeq mRNA;Acc:NM_174331]	-0.357666	0.00321349
			-0.282186	0.0441977
GRK7	ENSBTAG00000021886	Bos taurus G protein-coupled receptor kinase 7 (GRK7), mRNA. [Source:RefSeq mRNA;Acc:NM_174332]	0.840662	0.0401127
GRM7	ENSBTAG00000013047	Bos taurus glutamate receptor, metabotropic 7 (GRM7), mRNA. [Source:RefSeq mRNA;Acc:NM_001076055]	-1.41694	0.0489494
GRN	ENSBTAG00000018823	Bos taurus granulin (GRN), mRNA. [Source:RefSeq mRNA;Acc:NM_001077014]	0.313855	0.0302779
GRP	ENSBTAG00000004796	Bos taurus gastrin-releasing peptide (GRP), mRNA. [Source:RefSeq mRNA;Acc:NM_001101239]	1.36393	0.00558136
GRP78	ENSBTAG00000007662	uncharacterized protein [Source:UniProtKB/TrEMBL;Acc:F1N614]	0.640584	3.47e-08
			0.604281	7.75e-07
GRTP1	ENSBTAG00000010246	Bos taurus growth hormone regulated TBC protein 1 (GRTP1), mRNA. [Source:RefSeq mRNA;Acc:NM_001103336]	0.3251	0.00775057
GRWD1	ENSBTAG00000000080	Bos taurus glutamate-rich WD repeat containing 1 (GRWD1), mRNA. [Source:RefSeq mRNA;Acc:NM_001076239]	0.299666	0.0123827
GSC2	ENSBTAG00000047526	goosecoid homeobox 2 [Source:HGNC Symbol;Acc:4613]	0.97625	0.00897788
			1.09845	0.00991433
GSDMC	ENSBTAG00000017478	Bos taurus gasdermin C (GSDMC), mRNA. [Source:RefSeq mRNA;Acc:NM_001046004]	0.998337	5e-08
			0.852881	2.42e-05
GSPT1	ENSBTAG00000003577	Bos taurus G1 to S phase transition 1 (GSPT1), mRNA. [Source:RefSeq mRNA;Acc:NM_001098071]	0.229268	0.0244481
			0.301125	0.00285814
GSR	ENSBTAG00000007115	Bos taurus glutathione reductase (GSR), mRNA. [Source:RefSeq mRNA;Acc:NM_001114190]	-0.268388	0.0194187
GSTA1	ENSBTAG00000021516	Bos taurus glutathione S-transferase alpha 3 (GSTA3), mRNA. [Source:RefSeq mRNA;Acc:NM_001078149]	-1.59051	3.42e-07
			-1.56457	1.28e-06
GSTA2	ENSBTAG00000006546	Bos taurus glutathione S-transferase alpha 2 (GSTA2), mRNA. [Source:RefSeq mRNA;Acc:NM_177515]	-1.22156	2.32e-08
			-1.3816	1.56e-09
GSTA5	ENSBTAG00000037949	Bos taurus glutathione S-transferase alpha 5 (GSTA5), mRNA. [Source:RefSeq mRNA;Acc:NM_001099016]	-1.79087	0.033728
GSTK1	ENSBTAG00000009839	glutathione S-transferase kappa 1 [Source:HGNC Symbol;Acc:16906]	-0.295918	0.0289524
GSTM1	ENSBTAG00000017765	Bos taurus glutathione S-transferase M1 (GSTM1), mRNA. [Source:RefSeq mRNA;Acc:NM_175825]	-0.601381	1.32e-05
			-0.443128	0.00432833
GSTM4	ENSBTAG00000037673	Bos taurus glutathione S-transferase mu 1 (GSTM1), mRNA. [Source:RefSeq mRNA;Acc:NM_001080354]	0.304246	0.0404608
GSTO1	ENSBTAG00000003989	Bos taurus glutathione S-transferase omega 1 (GSTO1), mRNA. [Source:RefSeq mRNA;Acc:NM_001075214]	0.38852	0.000296284
GSTZ1	ENSBTAG00000002706	glutathione S-transferase zeta 1 [Source:HGNC Symbol;Acc:4643]	-0.373562	0.0125857
			-0.401359	0.00877624
GSX2	ENSBTAG00000045812	Bos taurus GS homeobox 2 (GSX2), mRNA. [Source:RefSeq mRNA;Acc:NM_001192200]	-1.25761	2.2e-05
			-0.78685	0.0163683
GTF2F1	ENSBTAG00000021016	Bos taurus general transcription factor IIF, polypeptide 1, 74kDa (GTF2F1), mRNA. [Source:RefSeq mRNA;Acc:NM_001015527]	0.198194	0.0391122
GTF2H4	ENSBTAG00000046757	Bos taurus general transcription factor IIH, polypeptide 4, 52kDa (GTF2H4), mRNA. [Source:RefSeq mRNA;Acc:NM_001101057]	0.296681	0.0110906
GTF2I	ENSBTAG00000009780	Bos taurus general transcription factor IIi (GTF2I), mRNA. [Source:RefSeq mRNA;Acc:NM_001102177]	0.490832	0.00292357
GTPBP8	ENSBTAG00000006534	Bos taurus GTP-binding protein 8 (putative) (GTPBP8), mRNA. [Source:RefSeq mRNA;Acc:NM_001075828]	0.352394	0.0457438
GUCA1A	ENSBTAG00000012823	Bos taurus guanylate cyclase activator 1A (retina) (GUCA1A), mRNA. [Source:RefSeq mRNA;Acc:NM_174546]	0.552908	0.0411804
			0.714095	0.0106051
GUCY2C	ENSBTAG00000019722	guanylate cyclase 2C (heat stable enterotoxin receptor) [Source:HGNC Symbol;Acc:4688]	0.486174	0.0136906
GUCY2D	ENSBTAG00000008773	guanylate cyclase 2D, membrane (retina-specific) [Source:HGNC Symbol;Acc:4689]	0.65547	0.000846207
GULO	ENSBTAG00000026748	Bos taurus L-gulono-gamma-lactone oxidase (GULO), mRNA. [Source:RefSeq mRNA;Acc:NM_001034043]	-1.20596	3.79e-06
			-0.916294	0.00120953
GYG2	ENSBTAG00000013341	glycogenin 2 [Source:HGNC Symbol;Acc:4700]	0.398139	0.00558681
GYS1	ENSBTAG00000039958	Bos taurus glycogen synthase 1 (muscle) (GYS1), mRNA. [Source:RefSeq mRNA;Acc:NM_001101299]	0.487264	0.000506646
GZMB	ENSBTAG00000010057	granzyme B (granzyme 2, cytotoxic T-lymphocyte-associated serine esterase 1) [Source:HGNC Symbol;Acc:4709]	2.07874	0.00117817
	ENSBTAG00000039813	Bos taurus granzyme B (granzyme 2, cytotoxic T-lymphocyte-associated serine esterase 1) (GZMB), mRNA. [Source:RefSeq mRNA;Acc:NM_174296]	0.775232	0.00930575
	ENSBTAG00000010057	granzyme B (granzyme 2, cytotoxic T-lymphocyte-associated serine esterase 1) [Source:HGNC Symbol;Acc:4709]	2.99949	2.61e-05
H1F0	ENSBTAG00000038439	Bos taurus H1 histone family, member 0 (H1F0), mRNA. [Source:RefSeq mRNA;Acc:NM_001076487]	0.485382	4.26e-05
H2AFY2	ENSBTAG00000001163	Bos taurus H2A histone family, member Y2 (H2AFY2), mRNA. [Source:RefSeq mRNA;Acc:NM_001076086]	0.3081	0.0153713
H2B	ENSBTAG00000031785	histone H2B type 1 [Source:UniProtKB/Swiss-Prot;Acc:P62808]	1.01151	5.34e-05
			0.906578	0.00103951
HAAO	ENSBTAG00000004674	Bos taurus 3-hydroxyanthranilate 3,4-dioxygenase (HAAO), mRNA. [Source:RefSeq mRNA;Acc:NM_001075458]	1.24387	0.0272394
HACL1	ENSBTAG00000003718	2-hydroxyacyl-CoA lyase 1 [Source:HGNC Symbol;Acc:17856]	-0.394042	0.00502825
HAL	ENSBTAG00000016276	Bos taurus histidine ammonia-lyase (HAL), mRNA. [Source:RefSeq mRNA;Acc:NM_001105440]	-0.85995	1.19e-05
			-0.651756	0.00349346
HAPLN2	ENSBTAG00000015784	Bos taurus hyaluronan and proteoglycan link protein 2 (HAPLN2), mRNA. [Source:RefSeq mRNA;Acc:NM_001075684]	-1.22636	0.0393863
HARS	ENSBTAG00000018847	Bos taurus histidyl-tRNA synthetase (HARS), mRNA. [Source:RefSeq mRNA;Acc:NM_001046066]	0.198146	0.0251563
HAS3	ENSBTAG00000007992	Bos taurus hyaluronan synthase 3 (HAS3), mRNA. [Source:RefSeq mRNA;Acc:NM_001192867]	0.718046	0.0260368
			0.856065	0.0154921
HAUS4	ENSBTAG00000012723	Bos taurus HAUS augmin-like complex, subunit 4 (HAUS4), mRNA. [Source:RefSeq mRNA;Acc:NM_001206190]	-0.215333	0.0271523
HAX1	ENSBTAG00000013025	HCLS1 associated protein X-1 [Source:HGNC Symbol;Acc:16915]	0.302006	0.0217024
HBA	ENSBTAG00000026418	Bos taurus hemoglobin, alpha 2 (HBA), mRNA. [Source:RefSeq mRNA;Acc:NM_001077422]	-2.2971	0.000156386
HBA2	ENSBTAG00000026417		-1.64123	0.00570238
	ENSBTAG00000026418		-2.12103	1.38e-05
HBB	ENSBTAG00000038748	Bos taurus hemoglobin, beta (HBB), mRNA. [Source:RefSeq mRNA;Acc:NM_173917]	-3.76712	4.5e-07
			-2.49437	0.0102086
HCLS1	ENSBTAG00000001009	Bos taurus hematopoietic cell-specific Lyn substrate 1 (HCLS1), mRNA. [Source:RefSeq mRNA;Acc:NM_001035057]	0.59307	0.0139954
			0.624615	0.0131526
HDAC1	ENSBTAG00000012698	Bos taurus histone deacetylase 1 (HDAC1), mRNA. [Source:RefSeq mRNA;Acc:NM_001037444]	0.290672	0.000168637
			0.230498	0.00799989
HDAC2	ENSBTAG00000011849	histone deacetylase 2 [Source:RefSeq peptide;Acc:NP_001068614]	0.174638	0.0499443
HDAC5	ENSBTAG00000016254	histone deacetylase 5 [Source:HGNC Symbol;Acc:14068]	0.260646	0.0446457
HDAC6	ENSBTAG00000013244	histone deacetylase 6 [Source:HGNC Symbol;Acc:14064]	0.494772	1.35e-06
			0.256321	0.0461262
HDC	ENSBTAG00000009911	Bos taurus histidine decarboxylase (HDC), mRNA. [Source:RefSeq mRNA;Acc:NM_001024551]	1.15185	3.08e-06
			0.725789	0.016476
HDHD3	ENSBTAG00000000250	Bos taurus haloacid dehalogenase-like hydrolase domain containing 3 (HDHD3), mRNA. [Source:RefSeq mRNA;Acc:NM_001014896]	0.297275	0.0234841
HECTD3	ENSBTAG00000019013	Bos taurus HECT domain containing 3 (HECTD3), mRNA. [Source:RefSeq mRNA;Acc:NM_001098961]	0.286594	0.0191012
HELB	ENSBTAG00000020806	Bos taurus helicase (DNA) B (HELB), mRNA. [Source:RefSeq mRNA;Acc:NM_001206182]	0.46783	0.00168803
HELLS	ENSBTAG00000005979	helicase, lymphoid-specific [Source:HGNC Symbol;Acc:4861]	0.426083	0.00756004
			0.390239	0.0289524
HEMK1	ENSBTAG00000004120	HemK methyltransferase family member 1 [Source:HGNC Symbol;Acc:24923]	0.289495	0.0233069
HEPACAM	ENSBTAG00000018650	Bos taurus hepatic and glial cell adhesion molecule (HEPACAM), mRNA. [Source:RefSeq mRNA;Acc:NM_001031759]	-1.4144	1.49e-07
			-0.826558	0.0104812
HEPHL1	ENSBTAG00000022960	Bos taurus hephaestin-like 1 (HEPHL1), mRNA. [Source:RefSeq mRNA;Acc:NM_001192511]	0.698369	1.3e-07
			0.627844	1.15e-05
HES2	ENSBTAG00000021210	hes family bHLH transcription factor 2 [Source:HGNC Symbol;Acc:16005]	0.293945	0.0275089
HES6	ENSBTAG00000009870	hes family bHLH transcription factor 6 [Source:HGNC Symbol;Acc:18254]	-1.05109	4.4e-05
			-1.06469	0.0002217
HEXDC	ENSBTAG00000018175	hexosaminidase (glycosyl hydrolase family 20, catalytic domain) containing [Source:HGNC Symbol;Acc:26307]	0.300587	0.048878
HEY2	ENSBTAG00000000919	Bos taurus hairy/enhancer-of-split related with YRPW motif 2 (HEY2), mRNA. [Source:RefSeq mRNA;Acc:NM_001192055]	-0.526961	0.0181356
			-0.592405	0.00888105
HHIPL2	ENSBTAG00000017561	HHIP-like 2 [Source:HGNC Symbol;Acc:25842]	-1.24231	0.0145242
HIF1A	ENSBTAG00000020935	Bos taurus hypoxia inducible factor 1, alpha subunit (basic helix-loop-helix transcription factor) (HIF1A), mRNA. [Source:RefSeq mRNA;Acc:NM_174339]	0.571615	6.2e-07
			0.649078	3.86e-08
HIG2	ENSBTAG00000031863	Bos taurus hypoxia inducible lipid droplet-associated (HILPDA), mRNA. [Source:RefSeq mRNA;Acc:NM_001105498]	0.493944	0.00688679
HIGD1D	ENSBTAG00000031731	HIG1 domain family, member 1D; uncharacterized protein [Source:UniProtKB/TrEMBL;Acc:Q1LZ70]	0.370454	0.0356553
	ENSBTAG00000033218	Bos taurus HIG1 domain family, member 1D (HIGD1D), mRNA. [Source:RefSeq mRNA;Acc:NM_001077114]	0.627176	0.0254136
HINT2	ENSBTAG00000011444	Bos taurus histidine triad nucleotide binding protein 2 (HINT2), mRNA. [Source:RefSeq mRNA;Acc:NM_174340]	-0.363327	0.00121853
			-0.374662	0.00154929
HIRA	ENSBTAG00000019888	histone cell cycle regulator [Source:HGNC Symbol;Acc:4916]	0.296979	0.0456974
HIST1H1D	ENSBTAG00000039163	Bos taurus histone cluster 1, H1d (HIST1H1D), mRNA. [Source:RefSeq mRNA;Acc:NM_001101066]	0.957527	4.72e-05
			0.581203	0.0370842
HIST1H2AC	ENSBTAG00000039657	histone cluster 1, H2ac [Source:HGNC Symbol;Acc:4733]	1.13132	0.0001303
			0.846172	0.0109146
HIST1H2BI	ENSBTAG00000031778	Bos taurus histone cluster 1, H2bd (HIST1H2BD), mRNA. [Source:RefSeq mRNA;Acc:NM_001046246]	0.612086	0.0063791
HIST2H4B	ENSBTAG00000039812	histone cluster 2, H4b [Source:HGNC Symbol;Acc:29607]	0.603958	0.00167982
			0.720059	0.000212091
HIVEP3	ENSBTAG00000020745	human immunodeficiency virus type I enhancer binding protein 3 [Source:HGNC Symbol;Acc:13561]	0.831412	0.00177862
HJURP	ENSBTAG00000024726	holliday junction recognition protein [Source:HGNC Symbol;Acc:25444]	-0.544775	0.000942323
			-0.567602	0.00125691
HK1	ENSBTAG00000012380	Bos taurus hexokinase 1 (HK1), mRNA. [Source:RefSeq mRNA;Acc:NM_001012668]	0.345096	0.00671195
HK2	ENSBTAG00000013108	hexokinase 2 [Source:HGNC Symbol;Acc:4923]	0.479773	0.00995155
HK3	ENSBTAG00000014898	hexokinase 3 (white cell) [Source:HGNC Symbol;Acc:4925]	1.3621	2.97e-06
			1.27277	4.96e-05
HLCS	ENSBTAG00000033679	holocarboxylase synthetase (biotin-(proprionyl-CoA-carboxylase (ATP-hydrolysing)) ligase) [Source:HGNC Symbol;Acc:4976]	0.312672	0.00110796
HLF	ENSBTAG00000006618	Bos taurus hepatic leukemia factor (HLF), mRNA. [Source:RefSeq mRNA;Acc:NM_001192437]	-0.527717	0.0192329
HMBOX1	ENSBTAG00000010819	homeobox containing 1 [Source:HGNC Symbol;Acc:26137]	0.423843	0.0072749
HMBS	ENSBTAG00000005364	Bos taurus hydroxymethylbilane synthase (HMBS), mRNA. [Source:RefSeq mRNA;Acc:NM_001046207]	0.314371	0.00234781
HMGA1	ENSBTAG00000034529	Bos taurus high mobility group AT-hook 1 (HMGA1), mRNA. [Source:RefSeq mRNA;Acc:NM_001076523]	0.26587	0.0249879
HMGCS2	ENSBTAG00000003898	Bos taurus 3-hydroxy-3-methylglutaryl-CoA synthase 2 (mitochondrial) (HMGCS2), mRNA. [Source:RefSeq mRNA;Acc:NM_001045883]	-1.0692	7.01e-05
			-0.859834	0.00197327
HMHA1	ENSBTAG00000020772	histocompatibility (minor) HA-1 [Source:HGNC Symbol;Acc:17102]	0.463155	0.0324755
HMOX2	ENSBTAG00000018937	Bos taurus heme oxygenase (decycling) 2 (HMOX2), mRNA. [Source:RefSeq mRNA;Acc:NM_001035087]	0.227883	0.0133691
HN1	ENSBTAG00000030170	Bos taurus hematological and neurological expressed 1 (HN1), mRNA. [Source:RefSeq mRNA;Acc:NM_001034734]	0.261587	0.0149562
			0.383423	0.000216874
HNRNPH3	ENSBTAG00000014316	Bos taurus heterogeneous nuclear ribonucleoprotein H3 (2H9) (HNRNPH3), mRNA. [Source:RefSeq mRNA;Acc:NM_001206579]	0.414926	0.000240886
HNRNPU	ENSBTAG00000007606	Bos taurus heterogeneous nuclear ribonucleoprotein U (scaffold attachment factor A) (HNRNPU), mRNA. [Source:RefSeq mRNA;Acc:NM_001076920]	0.265855	0.00199065
HNRPC	ENSBTAG00000011396	Bos taurus heterogeneous nuclear ribonucleoprotein C (C1/C2) (HNRNPC), mRNA. [Source:RefSeq mRNA;Acc:NM_001034395]	0.221201	0.0146249
			0.246055	0.00855959
HOMER1	ENSBTAG00000025853	Bos taurus homer homolog 1 (Drosophila) (HOMER1), mRNA. [Source:RefSeq mRNA;Acc:NM_001076052]	0.544992	0.00316262
HOOK2	ENSBTAG00000008654	Bos taurus hook homolog 2 (Drosophila) (HOOK2), mRNA. [Source:RefSeq mRNA;Acc:NM_001024555]	0.359907	0.024627
HOXD	ENSBTAG00000033330	Bos taurus homeobox D11 (HOXD11), mRNA. [Source:RefSeq mRNA;Acc:NM_001206324]	0.739943	0.0172141
HOXD10	ENSBTAG00000016030	Bos taurus homeobox D10 (HOXD10), mRNA. [Source:RefSeq mRNA;Acc:NM_001099105]	0.953226	0.000299136
HP	ENSBTAG00000006354	Bos taurus haptoglobin (HP), mRNA. [Source:RefSeq mRNA;Acc:NM_001040470]	1.64299	0.00650696
HP1BP3	ENSBTAG00000018656	Bos taurus heterochromatin protein 1, binding protein 3 (HP1BP3), mRNA. [Source:RefSeq mRNA;Acc:NM_001075436]	-0.184444	0.0330755
HPCAL4	ENSBTAG00000014538	Bos taurus hippocalcin like 4 (HPCAL4), mRNA. [Source:RefSeq mRNA;Acc:NM_001099382]	-1.4517	3.08e-06
			-1.22015	0.00040873
HPD	ENSBTAG00000004175	Bos taurus 4-hydroxyphenylpyruvate dioxygenase (HPD), mRNA. [Source:RefSeq mRNA;Acc:NM_001015611]	-0.900629	2.1e-06
			-0.981241	6.65e-07
HPDL	ENSBTAG00000011241	Bos taurus 4-hydroxyphenylpyruvate dioxygenase-like (HPDL), mRNA. [Source:RefSeq mRNA;Acc:NM_001099371]	0.970261	0.000111288
			1.23713	2.36e-06
HPGDS	ENSBTAG00000017073	hematopoietic prostaglandin D synthase [Source:HGNC Symbol;Acc:17890]	0.793825	0.0375636
HPRT1	ENSBTAG00000014685	Bos taurus hypoxanthine phosphoribosyltransferase 1 (HPRT1), mRNA. [Source:RefSeq mRNA;Acc:NM_001034035]	0.333314	0.0103158
			0.321543	0.0223287
HPS6	ENSBTAG00000021942	Bos taurus Hermansky-Pudlak syndrome 6 (HPS6), mRNA. [Source:RefSeq mRNA;Acc:NM_001081586]	0.241127	0.0484083
HRH4	ENSBTAG00000020467	histamine receptor H4 [Source:HGNC Symbol;Acc:17383]	1.01373	7e-05
			1.04565	0.000223748
HRMT1L1	ENSBTAG00000005503	Bos taurus protein arginine methyltransferase 2 (PRMT2), mRNA. [Source:RefSeq mRNA;Acc:NM_001024495]	-0.26199	0.014374
HRMT1L2	ENSBTAG00000006646	Bos taurus protein arginine methyltransferase 1 (PRMT1), mRNA. [Source:RefSeq mRNA;Acc:NM_001015624]	0.244709	0.0235164
			0.309847	0.0041299
HRSP12	ENSBTAG00000012595	Bos taurus heat-responsive protein 12 (HRSP12), mRNA. [Source:RefSeq mRNA;Acc:NM_001034208]	0.403563	0.0214768
HS3ST1	ENSBTAG00000007449	Bos taurus heparan sulfate (glucosamine) 3-O-sulfotransferase 1 (HS3ST1), mRNA. [Source:RefSeq mRNA;Acc:NM_001076122]	0.865428	0.000390674
			1.00673	0.000122546
HS3ST2	ENSBTAG00000017391	Bos taurus heparan sulfate (glucosamine) 3-O-sulfotransferase 2 (HS3ST2), mRNA. [Source:RefSeq mRNA;Acc:NM_001205994]	0.715536	0.00730148
HS3ST5	ENSBTAG00000000188	Bos taurus heparan sulfate (glucosamine) 3-O-sulfotransferase 5 (HS3ST5), mRNA. [Source:RefSeq mRNA;Acc:NM_001076215]	-0.9487	0.000154297
HSD11B1	ENSBTAG00000015086	Bos taurus hydroxysteroid (11-beta) dehydrogenase 1 (HSD11B1), mRNA. [Source:RefSeq mRNA;Acc:NM_001123032]	0.760244	6.93e-07
			0.583008	0.000605892
HSD17B13	ENSBTAG00000031679	Bos taurus hydroxysteroid (17-beta) dehydrogenase 13 (HSD17B13), mRNA. [Source:RefSeq mRNA;Acc:NM_001046616]	-1.46778	0.000117835
			-1.99381	2.4e-07
HSD17B2	ENSBTAG00000003234	Bos taurus hydroxysteroid (17-beta) dehydrogenase 2 (HSD17B2), mRNA. [Source:RefSeq mRNA;Acc:NM_001075726]	-0.669818	0.00266242
			-0.721384	0.00175456
HSD17B4	ENSBTAG00000006978	Bos taurus hydroxysteroid (17-beta) dehydrogenase 4 (HSD17B4), mRNA. [Source:RefSeq mRNA;Acc:NM_001007809]	0.291522	0.0329291
HSD3B7	ENSBTAG00000002346	Bos taurus hydroxy-delta-5-steroid dehydrogenase, 3 beta- and steroid delta-isomerase 7 (HSD3B7), mRNA. [Source:RefSeq mRNA;Acc:NM_001034696]	0.298704	0.0484821
HSP90	ENSBTAG00000000778	heat shock protein HSP 90-beta [Source:UniProtKB/TrEMBL;Acc:G5E507]	0.306335	0.000131021
			0.214885	0.0212127
HSP90AA1	ENSBTAG00000006270	Bos taurus heat shock protein 90kDa alpha (cytosolic), class A member 1 (HSP90AA1), mRNA. [Source:RefSeq mRNA;Acc:NM_001012670]	0.315883	0.000211875
			0.229068	0.0202637
HSP90AB1	ENSBTAG00000047699	Bos taurus heat shock protein 90kDa alpha (cytosolic), class B member 1 (HSP90AB1), mRNA. [Source:RefSeq mRNA;Acc:NM_001079637]	0.300882	0.0156819
HSP90B1	ENSBTAG00000003362	Bos taurus heat shock protein 90kDa beta (Grp94), member 1 (HSP90B1), mRNA. [Source:RefSeq mRNA;Acc:NM_174700]	0.619553	7.13e-09
			0.485963	3.52e-05
HSPA4	ENSBTAG00000015683	Bos taurus heat shock 70kDa protein 4 (HSPA4), mRNA. [Source:RefSeq mRNA;Acc:NM_001114192]	0.540618	6.2e-06
			0.37226	0.00693441
HSPA4L	ENSBTAG00000015692	heat shock 70kDa protein 4-like [Source:HGNC Symbol;Acc:17041]	0.485161	0.00661052
HSPA6	ENSBTAG00000039035	heat shock 70kDa protein 6 (HSP70B') [Source:HGNC Symbol;Acc:5239]	1.49348	7.41e-05
			1.00734	0.0263243
HSPA8	ENSBTAG00000013162	Bos taurus heat shock 70kDa protein 8 (HSPA8), mRNA. [Source:RefSeq mRNA;Acc:NM_174345]	0.483255	0.00197186
			0.399995	0.0228149
HSPB1	ENSBTAG00000011969	Bos taurus heat shock 27kDa protein 1 (HSPB1), mRNA. [Source:RefSeq mRNA;Acc:NM_001025569]	0.316735	0.00558136
HSPB8	ENSBTAG00000001303	Bos taurus heat shock 22kDa protein 8 (HSPB8), mRNA. [Source:RefSeq mRNA;Acc:NM_001014955]	-0.305395	0.0278667
			-0.3064	0.0401804
HSPBP1	ENSBTAG00000003644	Bos taurus HSPA (heat shock 70kDa) binding protein, cytoplasmic cochaperone 1 (HSPBP1), mRNA. [Source:RefSeq mRNA;Acc:NM_001046131]	0.205806	0.0494266
			0.22232	0.042184
HSPD1	ENSBTAG00000012586	heat shock 60kDa protein 1 (chaperonin) [Source:HGNC Symbol;Acc:5261]	0.335128	0.00127804
			0.24753	0.0407142
HSPE1	ENSBTAG00000012589	Bos taurus heat shock 10kDa protein 1 (chaperonin 10) (HSPE1), mRNA. [Source:RefSeq mRNA;Acc:NM_174346]	0.420386	0.000258724
HSPH1	ENSBTAG00000005012	Bos taurus heat shock 105kDa/110kDa protein 1 (HSPH1), mRNA. [Source:RefSeq mRNA;Acc:NM_001075302]	0.482892	2.74e-05
			0.462227	0.00015146
HYAL2	ENSBTAG00000000484	Bos taurus hyaluronoglucosaminidase 2 (HYAL2), mRNA. [Source:RefSeq mRNA;Acc:NM_174347]	0.445108	0.00157479
HYOU1	ENSBTAG00000010322	hypoxia up-regulated 1 [Source:HGNC Symbol;Acc:16931]	0.655278	0.00161307
			0.667572	0.00292669
IARS	ENSBTAG00000000974	Bos taurus isoleucyl-tRNA synthetase (IARS), mRNA. [Source:RefSeq mRNA;Acc:NM_001101069]	0.230632	0.0278301
ICAM1	ENSBTAG00000010303	Bos taurus intercellular adhesion molecule 1 (ICAM1), mRNA. [Source:RefSeq mRNA;Acc:NM_174348]	0.613557	0.0310687
ICAM3	ENSBTAG00000015742	Bos taurus intercellular adhesion molecule 3 (ICAM3), mRNA. [Source:RefSeq mRNA;Acc:NM_174349]	0.420502	0.0398678
			0.501125	0.0175283
ICMT	ENSBTAG00000048308	isoprenylcysteine carboxyl methyltransferase [Source:HGNC Symbol;Acc:5350]	0.273481	0.0339621
ICOSLG	ENSBTAG00000014880	inducible T-cell co-stimulator ligand [Source:HGNC Symbol;Acc:17087]	0.430111	0.0356553
ID2	ENSBTAG00000021187	Bos taurus inhibitor of DNA binding 2, dominant negative helix-loop-helix protein (ID2), mRNA. [Source:RefSeq mRNA;Acc:NM_001034231]	-0.295431	0.0103655
IDH2	ENSBTAG00000014093	Bos taurus isocitrate dehydrogenase 2 (NADP+), mitochondrial (IDH2), mRNA. [Source:RefSeq mRNA;Acc:NM_175790]	0.213637	0.0291855
			0.236347	0.0204374
IDO1	ENSBTAG00000020602	indoleamine 2,3-dioxygenase 1 [Source:HGNC Symbol;Acc:6059]	-0.954637	0.000207877
IER5L	ENSBTAG00000030521	Bos taurus immediate early response 5-like (IER5L), mRNA. [Source:RefSeq mRNA;Acc:NM_001206835]	0.403024	0.000869828
			0.564669	2.22e-06
IFI27L2	ENSBTAG00000003155	Bos taurus interferon, alpha-inducible protein 27-like 2 (IFI27L2), mRNA. [Source:RefSeq mRNA;Acc:NM_001076061]	-0.472896	0.00208446
IFNAR1	ENSBTAG00000021819	Bos taurus interferon (alpha, beta and omega) receptor 1 (IFNAR1), mRNA. [Source:RefSeq mRNA;Acc:NM_174552]	0.517855	0.0121151
IFNGR1	ENSBTAG00000012544	Bos taurus interferon gamma receptor 1 (IFNGR1), mRNA. [Source:RefSeq mRNA;Acc:NM_001035063]	0.310868	0.0265867
			0.379504	0.00749979
IFNGR2	ENSBTAG00000012899	Interferon gamma receptor 2; uncharacterized protein [Source:UniProtKB/TrEMBL;Acc:Q05FF0]	0.351451	0.00350986
			0.471896	8.48e-05
IFRD2	ENSBTAG00000000480	Bos taurus interferon-related developmental regulator 2 (IFRD2), mRNA. [Source:RefSeq mRNA;Acc:NM_001077012]	0.275653	0.00327756
			0.242432	0.0194656
IFRG15	ENSBTAG00000037813	Bos taurus torsin A interacting protein 2 (TOR1AIP2), transcript variant 2, mRNA. [Source:RefSeq mRNA;Acc:NM_001105647]	-0.215752	0.043975
IFT27	ENSBTAG00000026657	intraflagellar transport protein 27 homolog [Source:UniProtKB/Swiss-Prot;Acc:Q0VCN3]	-0.511146	0.0053271
IGBP1	ENSBTAG00000007797	Bos taurus immunoglobulin (CD79A) binding protein 1 (IGBP1), mRNA. [Source:RefSeq mRNA;Acc:NM_001242584]	0.249816	0.0107683
IGDCC3	ENSBTAG00000008828	immunoglobulin superfamily, DCC subclass, member 3 [Source:HGNC Symbol;Acc:9700]	-0.830352	0.0244505
			-0.867581	0.0380851
IGF2	ENSBTAG00000013066	Bos taurus insulin-like growth factor 2 (somatomedin A) (IGF2), mRNA. [Source:RefSeq mRNA;Acc:NM_174087]	-0.453736	0.0112177
IGF2BP2	ENSBTAG00000007666	insulin-like growth factor 2 mRNA binding protein 2 [Source:HGNC Symbol;Acc:28867]	1.32654	7.13e-09
			1.32181	1.94e-07
IGFBP1	ENSBTAG00000046768	Bos taurus insulin-like growth factor binding protein 1 (IGFBP1), mRNA. [Source:RefSeq mRNA;Acc:NM_174554]	1.37609	4.72e-05
IGFBP3	ENSBTAG00000003994	Bos taurus insulin-like growth factor binding protein 3 (IGFBP3), mRNA. [Source:RefSeq mRNA;Acc:NM_174556]	-0.412127	0.0143006
			-0.437896	0.0149195
IGFBP4	ENSBTAG00000008611	Bos taurus insulin-like growth factor binding protein 4 (IGFBP4), mRNA. [Source:RefSeq mRNA;Acc:NM_174557]	0.70621	0.000125229
			0.633744	0.00117763
IGFBP6	ENSBTAG00000021467	insulin-like growth factor binding protein 6 [Source:HGNC Symbol;Acc:5475]	-0.371501	0.0406808
IGFBP7	ENSBTAG00000019368	Bos taurus insulin-like growth factor binding protein 7 (IGFBP7), mRNA. [Source:RefSeq mRNA;Acc:NM_001102300]	-0.353157	0.0385726
			-0.369599	0.0399505
IGFN1	ENSBTAG00000046177	immunoglobulin-like and fibronectin type III domain containing 1 [Source:HGNC Symbol;Acc:24607]	0.758498	0.0431254
IGFR1	ENSBTAG00000021527	Bos taurus insulin-like growth factor 1 receptor (IGF1R), mRNA. [Source:RefSeq mRNA;Acc:NM_001244612]	0.481141	0.0153553
			0.496427	0.0220327
IGSF3	ENSBTAG00000004849	immunoglobulin superfamily, member 3 [Source:HGNC Symbol;Acc:5950]	0.67091	0.0132602
IGSF5	ENSBTAG00000002029	immunoglobulin superfamily, member 5 [Source:HGNC Symbol;Acc:5952]	-0.642663	0.0127001
IGSF8	ENSBTAG00000009982	Bos taurus immunoglobulin superfamily, member 8 (IGSF8), mRNA. [Source:RefSeq mRNA;Acc:NM_001082439]	0.526471	0.000172976
IGSF9	ENSBTAG00000001481	immunoglobulin superfamily, member 9 [Source:HGNC Symbol;Acc:18132]	0.4579	0.00960712
IGSF9B	ENSBTAG00000014224	immunoglobulin superfamily, member 9B [Source:HGNC Symbol;Acc:32326]	1.0921	0.0373917
IKZF2	ENSBTAG00000037804	IKAROS family zinc finger 2 (Helios); uncharacterized protein [Source:UniProtKB/TrEMBL;Acc:A0JNA9]	-0.506055	0.00319413
IL13RA1	ENSBTAG00000019338	Bos taurus interleukin 13 receptor, alpha 1 (IL13RA1), mRNA. [Source:RefSeq mRNA;Acc:NM_001206677]	0.447252	0.00287113
IL13RA2	ENSBTAG00000020022	Bos taurus interleukin 13 receptor, alpha 2 (IL13RA2), mRNA. [Source:RefSeq mRNA;Acc:NM_001102296]	1.58623	0.00733755
IL15RA	ENSBTAG00000006078	interleukin 15 receptor, alpha [Source:HGNC Symbol;Acc:5978]	1.01499	1.54e-05
			1.30359	8.86e-08
IL17C	ENSBTAG00000047128	interleukin 17C [Source:HGNC Symbol;Acc:5983]	-2.19937	0.00026018
			-1.5413	0.0390959
IL18BP	ENSBTAG00000027676	interleukin 18 binding protein [Source:HGNC Symbol;Acc:5987]	0.923326	0.000618517
			0.978923	0.000754203
IL19	ENSBTAG00000006692	interleukin 19 [Source:HGNC Symbol;Acc:5990]	5.27571	3.88e-21
			5.23339	2.06e-11
IL1A	ENSBTAG00000010349	Bos taurus interleukin 1, alpha (IL1A), mRNA. [Source:RefSeq mRNA;Acc:NM_174092]	-0.768796	0.000214481
			-0.73067	0.00165957
IL1R2	ENSBTAG00000006343	Bos taurus interleukin 1 receptor, type II (IL1R2), mRNA. [Source:RefSeq mRNA;Acc:NM_001046210]	-0.68685	6.08e-07
			-0.829155	3.27e-09
IL20	ENSBTAG00000002757	interleukin 20 [Source:HGNC Symbol;Acc:6002]	3.40166	1.29e-06
IL20RA	ENSBTAG00000015638	interleukin 20 receptor, alpha [Source:HGNC Symbol;Acc:6003]	-0.433303	0.00188814
			-0.515996	0.000255513
IL22	ENSBTAG00000015407	Bos taurus interleukin 22 (IL22), mRNA. [Source:RefSeq mRNA;Acc:NM_001098379]	4.34292	8.48e-08
IL24	ENSBTAG00000007851	interleukin 24 [Source:HGNC Symbol;Acc:11346]	3.79166	3.44e-06
IL2RG	ENSBTAG00000007626	Bos taurus interleukin 2 receptor, gamma (IL2RG), mRNA. [Source:RefSeq mRNA;Acc:NM_174359]	0.450426	0.0195382
IL3	ENSBTAG00000002140	Bos taurus interleukin 3 (colony-stimulating factor, multiple) (IL3), mRNA. [Source:RefSeq mRNA;Acc:NM_173920]	1.49665	0.0131486
			2.07195	0.00558681
IL33	ENSBTAG00000018347	Bos taurus interleukin 33 (IL33), mRNA. [Source:RefSeq mRNA;Acc:NM_001075297]	0.568651	0.00159097
IL37	ENSBTAG00000013675	interleukin 37 [Source:HGNC Symbol;Acc:15563]	-1.11468	0.00045195
IL4I1	ENSBTAG00000005766	interleukin 4 induced 1 [Source:HGNC Symbol;Acc:19094]	1.06517	0.00727
			1.06033	0.0172399
IL5RA	ENSBTAG00000000273	interleukin 5 receptor, alpha [Source:HGNC Symbol;Acc:6017]	1.8085	0.0417193
IL6	ENSBTAG00000014921	Bos taurus interleukin 6 (interferon, beta 2) (IL6), mRNA. [Source:RefSeq mRNA;Acc:NM_173923]	2.14171	0.00166501
IL8	ENSBTAG00000019716	Bos taurus interleukin 8 (IL8), mRNA. [Source:RefSeq mRNA;Acc:NM_173925]	3.39593	1.19e-13
			2.45587	6.46e-06
IL9R	ENSBTAG00000007558	interleukin 9 receptor [Source:HGNC Symbol;Acc:6030]	1.01326	0.0147897
ILF3	ENSBTAG00000040076	interleukin enhancer binding factor 3, 90kDa [Source:HGNC Symbol;Acc:6038]	0.270182	0.0142415
			0.348255	0.00168635
IMP4	ENSBTAG00000003225	Bos taurus IMP4, U3 small nucleolar ribonucleoprotein, homolog (yeast) (IMP4), mRNA. [Source:RefSeq mRNA;Acc:NM_001075617]	0.242629	0.023041
IMPDH1	ENSBTAG00000000296	Bos taurus IMP (inosine 5'-monophosphate) dehydrogenase 1 (IMPDH1), mRNA. [Source:RefSeq mRNA;Acc:NM_001077841]	0.297612	0.0365753
			0.348517	0.0172912
IMPDH2	ENSBTAG00000031837	Bos taurus IMP (inosine 5'-monophosphate) dehydrogenase 2 (IMPDH2), mRNA. [Source:RefSeq mRNA;Acc:NM_001034416]	0.473903	7e-05
			0.328206	0.0180905
INA	ENSBTAG00000002717	Bos taurus internexin neuronal intermediate filament protein, alpha (INA), mRNA. [Source:RefSeq mRNA;Acc:NM_001075958]	-1.46256	0.00475698
INF2	ENSBTAG00000007187	inverted formin, FH2 and WH2 domain containing [Source:HGNC Symbol;Acc:23791]	0.436757	0.0266248
INO80B	ENSBTAG00000001840	Bos taurus INO80 complex subunit B (INO80B), mRNA. [Source:RefSeq mRNA;Acc:NM_001105347]	-0.205513	0.0191818
INPP5D	ENSBTAG00000020173	Bos taurus inositol polyphosphate-5-phosphatase, 145kDa (INPP5D), mRNA. [Source:RefSeq mRNA;Acc:NM_001101882]	0.511755	0.00429804
INSIG2	ENSBTAG00000002112	insulin induced gene 2 [Source:HGNC Symbol;Acc:20452]	-0.285889	0.0126807
INSRR	ENSBTAG00000003054	insulin receptor-related receptor [Source:HGNC Symbol;Acc:6093]	1.19304	0.0011641
INTS1	ENSBTAG00000000642	integrator complex subunit 1 [Source:HGNC Symbol;Acc:24555]	0.342096	0.0278465
INTS12	ENSBTAG00000033648	Bos taurus integrator complex subunit 12 (INTS12), mRNA. [Source:RefSeq mRNA;Acc:NM_001075753]	-0.22259	0.0353931
INTS2	ENSBTAG00000012070	integrator complex subunit 2 [Source:HGNC Symbol;Acc:29241]	0.360635	0.0369113
INTS3	ENSBTAG00000006235	Bos taurus integrator complex subunit 3 (INTS3), mRNA. [Source:RefSeq mRNA;Acc:NM_001193087]	0.64615	0.00653105
INTS4	ENSBTAG00000010505	Bos taurus integrator complex subunit 4 (INTS4), mRNA. [Source:RefSeq mRNA;Acc:NM_001110065]	0.342917	0.00982019
INTS6	ENSBTAG00000002970	integrator complex subunit 6 [Source:HGNC Symbol;Acc:14879]	0.288334	0.0402917
			0.357576	0.0110559
INTS8	ENSBTAG00000004902	integrator complex subunit 8 [Source:HGNC Symbol;Acc:26048]	0.459563	3.35e-05
INVS	ENSBTAG00000009806	Bos taurus inversin (INVS), mRNA. [Source:RefSeq mRNA;Acc:NM_001077983]	0.37269	0.0097155
IPO4	ENSBTAG00000002707	Bos taurus importin 4 (IPO4), mRNA. [Source:RefSeq mRNA;Acc:NM_001083661]	0.513236	7.06e-05
			0.462082	0.00113144
IPO7	ENSBTAG00000027722	Bos taurus importin 7 (IPO7), mRNA. [Source:RefSeq mRNA;Acc:NM_001192356]	0.300535	0.00560839
			0.282003	0.0170182
IPO9	ENSBTAG00000004452	importin 9 [Source:HGNC Symbol;Acc:19425]	0.291008	0.0496638
IQCK	ENSBTAG00000044092	IQ motif containing K [Source:HGNC Symbol;Acc:28556]	-0.654504	0.000305212
			-0.454288	0.0288162
IQGAP1	ENSBTAG00000013060	IQ motif containing GTPase activating protein 1 [Source:HGNC Symbol;Acc:6110]	0.249355	0.0275644
IQWD1	ENSBTAG00000020969	Bos taurus DDB1 and CUL4 associated factor 6 (DCAF6), mRNA. [Source:RefSeq mRNA;Acc:NM_001191229]	-0.269222	0.000408505
			-0.194184	0.0294983
IRAK1	ENSBTAG00000016085	Bos taurus interleukin-1 receptor-associated kinase 1 (IRAK1), mRNA. [Source:RefSeq mRNA;Acc:NM_001040555]	0.322906	0.000753961
			0.336692	0.000892197
IRF2	ENSBTAG00000010002	Bos taurus interferon regulatory factor 2 (IRF2), mRNA. [Source:RefSeq mRNA;Acc:NM_001205793]	0.346987	0.0303437
IRX3	ENSBTAG00000012083	Bos taurus iroquois homeobox 3 (IRX3), mRNA. [Source:RefSeq mRNA;Acc:NM_001104996]	-0.323805	0.0289524
IRX6	ENSBTAG00000016407	iroquois homeobox 6 [Source:HGNC Symbol;Acc:14675]	0.486153	0.00269369
ISCA1	ENSBTAG00000046526	Bos taurus iron-sulfur cluster assembly 1 homolog (S. cerevisiae) (ISCA1), mRNA. [Source:RefSeq mRNA;Acc:NM_001034470]	-0.219531	0.0129684
[truncated: 2,645 more rows]
