# Supplementary material for: Network analysis uncovers putative genes affecting resistance to tick infestation in Braford cattle skin
Source: BMC Genomics. 2019 Dec 19;20:998. doi: 10.1186/s12864-019-6360-3 (PMC6923859; doi:10.1186/s12864-019-6360-3)
Supplement: Supplementary file 3 — Additional file 3: Table S3. Enrichment analysis report of TopDEGs from intragroup comparisons. A) Enrichment by process networks of TopDEGs from resistant (Rpost vs. Rpre) and susceptible (Spost vs. Spre) hosts. Networks were classified according to the p-value, the false discovery rate (FDR), and the number of network objects found in the TopDEGs list (In Data). Total represents the number of total network objects in each network. Unique TopDEGs are shown in bold. B) Enrichment by pathway maps of TopDEGs from resistant (Rpost vs. Rpre) and susceptible (Spost vs. Spre) hosts. Maps were classified following the same scheme described for networks. (XLS 39 kb) [file 12864_2019_6360_MOESM3_ESM.xls]

## Sheet: A) Process Networks - Table S4a
Table S3. Enrichment analysis report of TopDEGs from intragroup comparisons. A) Process Networks
Enrichment analysis report
Enrichment by Process Networks			RpostRpre_Top_Annotated				SpostSpre_Top_Annotated
#	Network	Total	p-value	FDR	In Data	Network Objects from Active Data	p-value	FDR	In Data	Network Objects from Active Data
1	Chemotaxis	137	5.49841e-10	7.36786e-08	19	GRO-3, CCL20, Fra-1, GRO-2, CCR3, CCL2, Galpha(q)-specific peptide GPCRs, CCL21, CCL17, Galpha(i)-specific peptide GPCRs, CCR7, Integrin, PF4, IL-8, CCL13, CCL22, CCL1, CXCL13, GCP2	4.6903e-14	5.67526e-12	20	GRO-3, CCL3L1, CCR1, GRO-2, CCL2, MIP-1-alpha, Galpha(q)-specific peptide GPCRs, CCL21, CCL17, Galpha(i)-specific peptide GPCRs, I-TAC, CCR7, Integrin, PF4, IL-8, CCL13, CCL22, CCL1, CXCL13, GCP2
2	Cell adhesion_Leucocyte chemotaxis	205	4.3747e-07	1.95403e-05	19	Alpha-actinin, GRO-3, CCL20, ITGAM, GRO-2, CCR3, CCL2, Galpha(q)-specific peptide GPCRs, Tubulin alpha, CCL21, CCL17, Galpha(i)-specific peptide GPCRs, CCR7, IL-8, CCL13, CCL22, CCL1, CXCL13, GCP2	7.38855e-10	4.47007e-08	19	GRO-3, CCL3L1, ITGAM, CCR1, GRO-2, CCL2, MIP-1-alpha, Galpha(q)-specific peptide GPCRs, CCL21, CCL17, Galpha(i)-specific peptide GPCRs, I-TAC, CCR7, IL-8, CCL13, CCL22, CCL1, CXCL13, GCP2
3	Immune response_Th17-derived cytokines	98	7.84261e-08	5.25455e-06	14	CCL20, MMP-9, GM-CSF, C/EBP, IL-6, MMP-13, CCL2, TIMP1, MMP-1, Stromelysin-1, C/EBPbeta, IL-8, IL-22, GCP2	4.25612e-06	0.000171663	10	C/EBP, MMP-13, CCL2, RANKL(TNFSF11), I-TAC, MMP-1, Stromelysin-1, C/EBPbeta, IL-8, GCP2
4	Proteolysis_Connective tissue degradation	119	9.12924e-07	3.05829e-05	14	CD23, MMP-9, MMP-13, PAI2, Tissue kallikreins, Kallikrein 1, Tenascin-C, HAT, TIMP1, MMP-1, Stromelysin-1, ADAM8, Kallikrein 3 (PSA), Kallikrein 6 (Neurosin)	0.013676	0.132611	6	MMP-13, Tissue kallikreins, Tenascin-C, MMP-1, Stromelysin-1, Kallikrein 3 (PSA)
5	Inflammation_Jak-STAT Pathway	186	0.00178934	0.0242938	12	IL-15RA, IL13RA2, GM-CSF, IL-6, Oncostatin M, IL-19, CCL2, IL-20, IL9R, IL-3, CCL13, IL-22	5.22284e-05	0.00157991	12	IL-15RA, SOCS2, CCL3L1, IL5RA, CCR1, Oncostatin M, IL-19, CCL2, MIP-1-alpha, CNTF, IL-3, CCL13
6	Proteolysis_ECM remodeling	85	0.000197311	0.00528795	9	MMP-9, MMP-13, PAI2, Tenascin-C, TIMP1, MMP-1, Stromelysin-1, Kallikrein 3 (PSA), Kallikrein 6 (Neurosin)	0.0129795	0.132611	5	MMP-13, Tenascin-C, MMP-1, Stromelysin-1, Kallikrein 3 (PSA)
7	Inflammation_IL-6 signaling	119	0.000584007	0.0130428	10	LBP, C/EBP, IL-6, SAA3, HP, Alpha1-globin, HP/HB complex, C/EBPbeta, HBB, IL-22	0.133654	0.565357	4	C/EBP, Alpha1-globin, C/EBPbeta, HBB
8	Cell adhesion_Platelet-endothelium-leucocyte interactions	174	0.00100713	0.0192793	12	ITGAM, MMP-9, GP-V, OLR1, IL-6, MMP-13, PAI2, CCL2, TGF-beta 1, PF4, IL-8, TGF-beta	0.00794242	0.132611	8	ITGAM, MMP-13, CCL2, MIP-1-alpha, TGF-beta 1, PF4, IL-8, TGF-beta
9	Development_Neurogenesis_Synaptogenesis	180	0.00135195	0.0226451	12	FGF5, Synaptotagmin, Synaptotagmin III, Neuregulin 1, WNT7A, Ionotropic glutamate receptor, FGFR4, GluR2, Kainate receptor, WNT, Kallikrein 6 (Neurosin), Synapsin I	0.803148	0.962237	2	X11-like, P/Q-type calcium channel alpha-1A subunit
10	Inflammation_IL-4 signaling	115	0.00181297	0.0242938	9	CD23, IL13RA2, GM-CSF, IL-6, CCL2, TGF-beta 1, IL-8, CCL13, Fc epsilon RI alpha	0.00282812	0.0570338	7	CCL2, MIP-1-alpha, I-TAC, TGF-beta 1, IL-8, CCL13, Fc epsilon RI alpha

## Sheet: B) Pathway Maps - Table S4b - T
Table S3. Enrichment analysis report of TopDEGs from intragroup comparisons. B) Pathway Maps
Enrichment analysis report
Enrichment by Pathway Maps			RpostRpre_Top_Annotated				SpostSpre_Top_Annotated
#	Map	Total	p-value	FDR	In Data	Network Objects from Active Data	p-value	FDR	In Data	Network Objects from Active Data
1	Immune response_IL-17 signaling pathways	60	3.52838e-08	1.45016e-05	10	CCL20, MMP-9, GM-CSF, IL-6, CCL2, MMP-1, Stromelysin-1, C/EBPbeta, IL-8, GCP2	7.32982e-06	0.000626699	7	CCL2, RANKL(TNFSF11), MMP-1, Stromelysin-1, C/EBPbeta, IL-8, GCP2
2	Immune response_Substance P-stimulated expression of proinflammatory cytokines via MAPKs	43	6.13355e-05	0.00252089	6	GRO-3, GRO-2, IL-6, CCL2, IL-8, CCL13	7.24802e-07	0.000247882	7	GRO-3, CCL3L1, GRO-2, CCL2, Substance P extracellular region, IL-8, CCL13
3	Immune response_Oncostatin M signaling via MAPK in mouse cells	35	1.18287e-06	0.000181093	7	MMP-13, Oncostatin M, CCL2, TIMP1, MMP-1, Stromelysin-1, C/EBPbeta	3.41559e-06	0.000546783	6	MMP-13, Oncostatin M, CCL2, MMP-1, Stromelysin-1, C/EBPbeta
4	Cell adhesion_ECM remodeling	52	1.63961e-06	0.000181093	8	MMP-9, MMP-13, Kallikrein 1, TIMP1, MMP-1, Stromelysin-1, IL-8, Kallikrein 3 (PSA)	0.000398207	0.0170233	5	MMP-13, MMP-1, Stromelysin-1, IL-8, Kallikrein 3 (PSA)
5	Immune response_Oncostatin M signaling via MAPK in human cells	37	1.76246e-06	0.000181093	7	MMP-13, Oncostatin M, CCL2, TIMP1, MMP-1, Stromelysin-1, C/EBPbeta	4.79634e-06	0.000546783	6	MMP-13, Oncostatin M, CCL2, MMP-1, Stromelysin-1, C/EBPbeta
6	Immune response_Histamine H1 receptor signaling in immune response	48	1.08558e-05	0.000892348	7	MMP-9, GM-CSF, IL-6, MMP-13, MMP-1, Stromelysin-1, IL-8	0.00265724	0.0534574	4	MMP-13, MMP-1, Stromelysin-1, IL-8
7	Th17 cells in CF	54	2.40713e-05	0.00164888	7	CCL20, GM-CSF, LBP, IL-6, TGF-beta 1, IL-8, GCP2	0.02762	0.214682	3	TGF-beta 1, IL-8, GCP2
8	Immune response_T cell subsets: secreted signals	25	4.30086e-05	0.00252089	5	CCL20, GM-CSF, IL-6, TGF-beta, IL-22	0.0365522	0.250017	2	MIP-1-alpha, TGF-beta
9	Role of platelets in the initiation of in-stent restenosis	43	6.13355e-05	0.00252089	6	GP-V, CCL2, PAR4, TGF-beta 1, PF4, IL-8	0.000160854	0.0091687	5	CCL2, MIP-1-alpha, TGF-beta 1, PF4, IL-8
10	Chemotaxis_CCL16-, CCL20-, CXCL16- and CCL25-mediated cell migration	43	6.13355e-05	0.00252089	6	CCL20, MMP-9, MMP-13, MMP-1, Stromelysin-1, Histamine H4 receptor	0.000160854	0.0091687	5	CCR1, MMP-13, MMP-1, Stromelysin-1, Histamine H4 receptor

## Sheet: Info - Table 1 - Table 1 - Tabl
Info
General
Date	2015-11-06
Server	portal.genego.com
Version	6.24.67895
Name	Leandro
Login	embrapa-cintra
Workflow Settings
Type	Enrichment analysis
Signals	both
Active Data
Name	Type	Size		Threshold	1
Spostpre_Top_Annotated	General	217		P-value	0.05
Rpostpre_Top_Annotated	General	270
