# Supplementary material for: Network analysis uncovers putative genes affecting resistance to tick infestation in Braford cattle skin
Source: BMC Genomics. 2019 Dec 19;20:998. doi: 10.1186/s12864-019-6360-3 (PMC6923859; doi:10.1186/s12864-019-6360-3)
Supplement: Supplementary file 4 — Additional file 4: Table S4. Network prediction for TopDEGs from resistant response to tick infestation. For each network, the key network objects and the GO process associated with them, followed by the number of total and seed nodes, and pathways are shown. The p-value, z-score, and g-score classified the networks. (XLS 42 kb) [file 12864_2019_6360_MOESM4_ESM.xls]

## Sheet: Network list - Table 1 - Table 
Table S4. Network prediction for TopDEGs from resistant response to tick infestation.
No	Key Network Objects	GO Processes	Total Node	Seed Node	Pathway	p-Value	zScore	gScore
1	WNT, CCR1, WNT7A, CCL2, Fra-1	canonical Wnt signaling pathway (27.1%; 2.230e-36), response to organic substance (74.0%; 5.050e-33), response to oxygen-containing compound (60.4%; 4.322e-32), Wnt signaling pathway (31.2%; 1.619e-31), cell surface receptor signaling pathway (74.0%; 5.803e-30)	100	8	1108	3.04e-10	15.14	1400.14
2	Tenascin-C, PAI2, FosB, C2orf72, COL28A1	positive regulation of macromolecule metabolic process (69.7%; 5.397e-33), response to organic cyclic compound (50.5%; 6.627e-31), cellular response to endogenous stimulus (51.5%; 1.483e-30), positive regulation of cellular process (81.8%; 5.273e-30), response to oxygen-containing compound (57.6%; 5.403e-30)	100	27	1	4.46e-46	50.97	52.22
3	CD23, HBB, TREM1, IBP1, Ficolin-1	positive regulation of response to stimulus (60.0%; 5.210e-30), regulation of response to stimulus (71.6%; 1.314e-26), positive regulation of biological process (81.1%; 1.361e-23), positive regulation of cellular process (74.7%; 3.571e-22), positive regulation of cellular metabolic process (61.1%; 4.448e-22)	100	26	1	8.57e-44	48.81	50.06
4	GAD2, GluR6, Alpha1-globin, RBB2, WNT7A	cell-cell signaling (47.8%; 1.357e-29), response to oxygen-containing compound (57.6%; 5.328e-28), cell surface receptor signaling pathway (71.7%; 1.161e-26), response to organic substance (68.5%; 2.238e-26), cellular response to chemical stimulus (65.2%; 2.747e-26)	100	25	1	6.44e-42	47.4	48.65
5	Involucrin, Histone H2B, GRO-3, HP, GRO-2	response to oxygen-containing compound (60.2%; 2.426e-29), response to organic cyclic compound (50.0%; 4.076e-27), response to stress (75.0%; 2.061e-26), response to lipid (47.7%; 7.209e-26), response to external stimulus (60.2%; 8.964e-25)	100	23	0	2.63e-38	44.75	44.75
6	GSTA1, AL1A1, Troponin C, cardiac, FMO3, GSTA2	protein polymerization (24.1%; 1.137e-20), 'de novo' posttranslational protein folding (20.7%; 3.228e-19), 'de novo' protein folding (20.7%; 6.756e-19), protein complex subunit organization (44.8%; 5.083e-13), macromolecular complex subunit organization (51.7%; 5.605e-13)	100	20	0	9.22e-35	44.59	44.59
7	MMP-9, MMP-13, Apotransferrin, TrkA, PF4	response to hormone (58.8%; 2.010e-21), response to wounding (51.0%; 8.234e-21), response to organic cyclic compound (56.9%; 2.105e-20), positive regulation of cell motility (39.2%; 1.372e-19), positive regulation of cellular component movement (39.2%; 2.153e-19)	100	17	3	5.58e-29	39.27	43.02
8	FosB, HSP70, Kallikrein 1, MMP-9, Osteoglycin	response to external stimulus (62.9%; 8.182e-30), response to wounding (42.3%; 5.853e-28), positive regulation of response to stimulus (55.7%; 2.977e-26), regulation of body fluid levels (37.1%; 8.592e-25), positive regulation of biological process (81.4%; 1.971e-24)	100	20	4	2.04e-31	37.42	42.42
9	CCR3, KHSRP, CCL22, UGT1A6, C/EBPepsilon	cellular response to organic substance (72.3%; 1.418e-39), cellular response to chemical stimulus (74.5%; 2.509e-36), response to organic substance (76.6%; 3.353e-35), cellular response to endogenous stimulus (56.4%; 2.270e-34), response to endogenous stimulus (62.8%; 3.639e-33)	100	21	0	1.28e-33	39.73	39.73
10	Factor B, CCL21, Aquaporin 5, RRAD, Pyrin (MEFV)	inflammatory response (38.0%; 3.241e-16), defense response (54.0%; 2.549e-15), response to organic substance (68.0%; 1.014e-14), response to chemical (78.0%; 5.633e-14), regulation of multicellular organismal process (62.0%; 9.963e-14)	100	18	0	4.2e-30	39.25	39.25
11	GATA-1, Osteocalcin, Reticulon 1, RGPR, Granzyme B	positive regulation of response to stimulus (68.8%; 4.862e-40), cellular response to organic substance (71.9%; 7.772e-40), response to organic substance (79.2%; 6.662e-39), regulation of cell death (64.6%; 1.758e-38), response to oxygen-containing compound (64.6%; 1.075e-36)	100	20	0	2.04e-31	37.42	37.42
12	MMP-1, ALOX12, Granzyme B, SRGAP2, IL-24	response to organic substance (75.5%; 2.087e-35), cellular response to stimulus (94.9%; 1.490e-32), response to organic cyclic compound (52.0%; 2.498e-32), response to organonitrogen compound (51.0%; 2.733e-32), response to oxygen-containing compound (59.2%; 2.118e-31)	100	20	0	2.04e-31	37.42	37.42
13	ACACB, SLC13A3, LAMR1, IL-17C, IL-20	viral process (29.1%; 9.159e-10), transcription elongation from RNA polymerase I promoter (10.9%; 9.427e-10), multi-organism cellular process (29.1%; 1.005e-09), termination of RNA polymerase I transcription (10.9%; 1.098e-09), transcription initiation from RNA polymerase I promoter (10.9%; 2.225e-09)	100	15	0	3.82e-25	35.44	35.44
14	Reticulon 1, SNFT, ZCCHC12, MAP6, ATP6V1G2	muscle contraction (26.3%; 1.194e-24), muscle system process (27.4%; 2.235e-23), muscle filament sliding (11.6%; 1.954e-16), actin-myosin filament sliding (11.6%; 2.495e-16), actin-mediated cell contraction (11.6%; 4.722e-15)	100	17	0	7.75e-26	32.23	32.23
15	HIST1H2AJ, Wfikkn2, GALNTL2, HECA, PLA2G5	phosphatidylethanolamine acyl-chain remodeling (11.1%; 5.483e-18), phosphatidylcholine acyl-chain remodeling (11.1%; 3.059e-17), regulation of synaptic transmission, glutamatergic (13.3%; 1.811e-15), phosphatidylglycerol metabolic process (11.1%; 1.867e-15), regulation of organic acid transport (13.3%; 4.819e-15)	100	17	0	1.35e-25	31.73	31.73
16	RBB2, Apotransferrin, MMP-1, GATA-1, Kallikrein 6 (Neurosin)	response to organic substance (80.9%; 4.077e-40), response to organic cyclic compound (59.6%; 9.953e-40), positive regulation of response to stimulus (69.1%; 1.067e-39), response to endogenous stimulus (68.1%; 4.100e-39), response to organonitrogen compound (57.4%; 2.091e-38)	100	15	0	7.22e-22	27.94	27.94
17	IRR, GALNT14, ATP1B1, OXLA, TUBGCP2	synaptic transmission (45.4%; 2.012e-36), cell-cell signaling (46.4%; 1.639e-29), neuropeptide signaling pathway (21.6%; 9.319e-27), G-protein coupled receptor signaling pathway (44.3%; 1.672e-20), G-protein coupled receptor signaling pathway, coupled to cyclic nucleotide second messenger (21.6%; 2.258e-20)	100	15	0	7.22e-22	27.94	27.94
18	HEPACAM, Tubulin alpha 8, ABCG4, HIST1H2AE, GRP precursor	protein K11-linked ubiquitination (13.2%; 5.791e-21), G-protein coupled receptor signaling pathway, coupled to cyclic nucleotide second messenger (22.0%; 1.343e-19), positive regulation of biological process (75.8%; 2.377e-18), cell-cell signaling (36.3%; 5.548e-18), adenylate cyclase-modulating G-protein coupled receptor signaling pathway (19.8%; 8.956e-18)	100	14	1	2.99e-20	26.45	27.7
19	FKBP10, SPRED3, Aquaporin 7, IL-6, CREB1	cellular response to peptide hormone stimulus (40.6%; 5.928e-38), cellular response to peptide (40.6%; 3.070e-37), cellular response to hormone stimulus (47.9%; 1.224e-36), response to peptide hormone (43.8%; 2.998e-35), response to hormone (55.2%; 6.862e-35)	100	13	2	1.61e-18	24.66	27.16
20	TSAD, CCL20, IL-22, Neuregulin 1, RRAD	cell-cell signaling (37.1%; 2.515e-18), response to organic substance (58.4%; 1.800e-17), response to chemical (69.7%; 3.211e-17), cell surface receptor signaling pathway (60.7%; 5.539e-17), signal transduction (71.9%; 2.069e-16)	100	13	1	7.74e-19	25.35	26.6
21	MMP-1, Granzyme B, C/EBPepsilon, SNFT, Cathepsin L	positive regulation of nucleic acid-templated transcription (63.2%; 1.129e-40), positive regulation of transcription, DNA-templated (63.2%; 1.129e-40), positive regulation of RNA biosynthetic process (63.2%; 3.027e-40), positive regulation of cellular biosynthetic process (67.4%; 7.345e-40), positive regulation of macromolecule biosynthetic process (65.3%; 7.537e-40)	100	14	0	4.69e-20	26.04	26.04
22	Dopamine D3 receptor, MIF, Galanin, C/EBP, Villin 1	positive regulation of biological process (90.8%; 1.746e-27), response to oxygen-containing compound (57.9%; 1.344e-23), muscle system process (31.6%; 2.441e-23), positive regulation of metabolic process (73.7%; 3.375e-23), blood circulation (32.9%; 5.871e-23)	100	13	0	4.17e-19	25.95	25.95
23	MIWI, Alpha-actinin, ITGAM, PAR4, Synapsin I	cell activation (36.6%; 8.318e-20), regulation of body fluid levels (35.4%; 1.508e-19), coagulation (31.7%; 4.158e-19), blood coagulation (31.7%; 4.158e-19), hemostasis (31.7%; 5.142e-19)	100	12	1	1.19e-16	22.48	23.73
24	FGFR4, ALOX15, CNT2, Cholesterol 25-hydroxylase, FGF23	symbiosis, encompassing mutualism through parasitism (59.7%; 2.360e-35), interspecies interaction between organisms (59.7%; 2.360e-35), proteasomal ubiquitin-independent protein catabolic process (23.9%; 3.947e-34), viral process (53.7%; 1.851e-31), multi-organism cellular process (53.7%; 2.323e-31)	100	10	0	3.03e-14	20.88	20.88
25	GM-CSF, Fra-1, Kallikrein 6 (Neurosin), C6, Kallikrein 3 (PSA)	positive regulation of response to stimulus (65.3%; 1.236e-35), positive regulation of cellular metabolic process (72.6%; 3.996e-33), regulation of developmental process (66.3%; 1.391e-31), positive regulation of macromolecule metabolic process (68.4%; 2.085e-30), positive regulation of cellular process (83.2%; 2.997e-30)	100	11	0	7.66e-15	20.34	20.34
26	Alpha-actinin, DUOX1, RRAD, AL3A1, Dopamine D3 receptor	response to organic substance (81.8%; 1.986e-43), response to organonitrogen compound (57.6%; 1.502e-40), positive regulation of cellular metabolic process (77.8%; 1.795e-40), response to nitrogen compound (58.6%; 3.789e-40), response to oxygen-containing compound (65.7%; 4.450e-39)	100	8	0	5.01e-10	14.65	14.65
27	HMGCS2, GluR3, HES6, ARG2, SULT4A1	cellular response to histamine (58.8%; 3.747e-75), response to histamine (58.8%; 5.062e-73), gamma-aminobutyric acid signaling pathway (62.7%; 3.494e-70), chloride transmembrane transport (66.7%; 1.889e-65), chloride transport (66.7%; 4.972e-64)	100	5	0	2.82e-07	13.18	13.18
28	MMP-9, GATA-1, FGFR4, HSP70, Pyrin (MEFV)	response to organic substance (94.9%; 1.133e-63), enzyme linked receptor protein signaling pathway (68.7%; 8.774e-62), transmembrane receptor protein tyrosine kinase signaling pathway (59.6%; 1.348e-56), positive regulation of macromolecule metabolic process (87.9%; 1.420e-56), positive regulation of response to stimulus (79.8%; 3.685e-56)	100	6	1	4.3e-07	10.86	12.11

## Sheet: Info - Table 1 - Table 1 - Tabl
Info
General
Date	2016.03.18
Server	http://portal.genego.com
Version	MetaCore+MetaDrug® version 6.24 build 67895 scripts 67893.
Name	Leandro
Login	embrapa-cintra
Export Settings
Active Data
Names	Type	Size
Rpospre_TopDEGs	General Experiment	325		Threshold	0
				P-value	0.05
