# Supplementary material for: Network analysis uncovers putative genes affecting resistance to tick infestation in Braford cattle skin
Source: BMC Genomics. 2019 Dec 19;20:998. doi: 10.1186/s12864-019-6360-3 (PMC6923859; doi:10.1186/s12864-019-6360-3)
Supplement: Supplementary file 5 — Additional file 5: Table S5 Network prediction for genes mined from the TagSNPs associated with resistance to ticks prospected in a genome-wide association study. For each network, the key network objects and the GO process associated with them, followed by the number of total and seed nodes, and pathways are shown. The p-value, z-score, and g-score classified the networks. (XLS 34 kb) [file 12864_2019_6360_MOESM5_ESM.xls]

## Sheet: Network list - Table 1 - Table 
Table S5. Network prediction for genes mined from the TagSNPs associated with resistance to ticks prospected in a genome-wide association study.
No	Key Network Objects	GO Processes	Total Node	Seed Node	Pathway	p-Value	zScore	gScore
1	WNT, GSTM5, RNU2-1, Beta-catenin, TCF7L2 (TCF4)	canonical Wnt signaling pathway (27.4%; 1.633e-36), Wnt signaling pathway (33.7%; 9.111e-35), epithelium development (48.4%; 2.045e-29), regulation of cell proliferation (55.8%; 4.053e-29), regulation of Wnt signaling pathway (30.5%; 3.433e-28)	100	4	1330	2.55e-05	9.43	1671.93
2	NR2E3, CDC42, AKAP5, PLC-gamma 1, PAX7	neurogenesis (62.7%; 1.163e-31), generation of neurons (60.2%; 2.294e-30), response to external stimulus (67.5%; 7.361e-30), nervous system development (68.7%; 9.368e-30), neuron differentiation (53.0%; 1.839e-29)	104	23	8	9.35e-43	55.85	65.85
3	Calreticulin, PLC-gamma 1, GDAP1L1, PCBP3, PAX7	positive regulation of molecular function (65.8%; 1.753e-30), generation of neurons (61.6%; 4.452e-28), neurogenesis (61.6%; 3.874e-27), neuron differentiation (53.4%; 1.969e-26), nervous system development (67.1%; 4.559e-25)	100	17	0	4.25e-30	42.96	42.96
4	TERT, CYP1B1, HNF4-alpha, KLHDC7A, U6 snRNA	positive regulation of macromolecule metabolic process (84.9%; 9.841e-39), positive regulation of cellular metabolic process (84.9%; 3.958e-37), positive regulation of gene expression (72.6%; 8.394e-37), positive regulation of nucleobase-containing compound metabolic process (71.2%; 1.231e-35), positive regulation of macromolecule biosynthetic process (69.9%; 2.869e-35)	100	14	0	2.13e-24	37.21	37.21
5	HNF4-alpha, SALL4, LYL1, Nac1, FTCD	positive regulation of macromolecule metabolic process (74.2%; 2.327e-37), positive regulation of cellular metabolic process (74.2%; 1.480e-35), positive regulation of RNA metabolic process (57.7%; 4.375e-34), positive regulation of RNA biosynthetic process (56.7%; 1.816e-33), positive regulation of nucleobase-containing compound metabolic process (59.8%; 3.365e-33)	100	15	0	3.12e-25	36.28	36.28
6	WNT4, ALPL, NFIX, TOP1, UBP3	protein K11-linked ubiquitination (15.9%; 1.107e-25), mitotic spindle assembly checkpoint (14.8%; 4.493e-22), spindle assembly checkpoint (14.8%; 6.557e-22), mitotic spindle checkpoint (14.8%; 5.133e-21), negative regulation of mitotic sister chromatid segregation (14.8%; 5.133e-21)	100	14	0	1.62e-23	34.73	34.73
7	EKLF1, ADAM10, Spectrin beta, erythrocytic, Cep72, SFRS7 (9G8)	negative regulation of Wnt signaling pathway (18.1%; 2.982e-16), regulation of immune system process (39.4%; 2.239e-15), peptidyl-threonine dephosphorylation (7.4%; 3.098e-15), regulation of Wnt signaling pathway (20.2%; 3.237e-15), negative regulation of canonical Wnt signaling pathway (16.0%; 8.315e-15)	100	14	0	2.2e-23	34.37	34.37
8	HNF4, LAPTm5, HSA9761, RAD23A, SAHH2	viral transcription (23.0%; 2.885e-31), viral gene expression (23.0%; 3.148e-30), multi-organism metabolic process (23.0%; 1.926e-29), protein targeting to membrane (25.0%; 9.984e-29), establishment of protein localization to membrane (28.0%; 2.137e-28)	100	14	0	2.99e-23	34.01	34.01
9	c-Abl, PUM1, HNF4-alpha, HOXD9, CKBBP2	positive regulation of macromolecule metabolic process (78.9%; 3.434e-42), positive regulation of cellular metabolic process (77.9%; 5.028e-39), positive regulation of cellular process (89.5%; 1.241e-37), positive regulation of nitrogen compound metabolic process (64.2%; 5.977e-37), positive regulation of nucleic acid-templated transcription (60.0%; 6.409e-37)	100	11	0	2.8e-17	26.5	26.5
10	CYP1B1, NF-I, SFRS7 (9G8), FITM2, UBP3	phosphorylation (39.5%; 8.221e-17), protein phosphorylation (35.5%; 8.845e-17), chromatin organization (30.3%; 1.192e-15), response to organonitrogen compound (38.2%; 4.653e-15), regulation of sequence-specific DNA binding transcription factor activity (25.0%; 1.612e-14)	100	9	0	2.59e-14	23.79	23.79
11	SES1, PKIG, TRIP13, XTP2, Syntaxin 10	calcium ion transmembrane transport (29.9%; 3.939e-37), calcium ion transport (29.9%; 1.476e-30), divalent metal ion transport (29.9%; 1.918e-28), divalent inorganic cation transport (29.9%; 2.443e-28), inorganic cation transmembrane transport (34.0%; 1.796e-26)	100	9	0	1e-13	22.07	22.07
12	HOXD3, CRR9, c-Myc, RPL21, PFD6	symbiosis, encompassing mutualism through parasitism (63.2%; 1.242e-54), interspecies interaction between organisms (63.2%; 1.242e-54), cellular component disassembly (53.7%; 2.430e-53), translational termination (35.8%; 1.897e-46), viral transcription (31.6%; 1.799e-45)	100	6	0	1.79e-08	14.5	14.5

## Sheet: Info - Table 1 - Table 1 - Tabl
Info
General
Date	2016.03.18
Server	http://portal.genego.com
Version	MetaCore+MetaDrug® version 6.24 build 67895 scripts 67893.
Name	Leandro
Login	embrapa-cintra
Export Settings
Active Data
Names	Type	Size
GWAS2014_GeneList_final_annotated_genelist	General Experiment	212		Threshold	0
				P-value	0.05
