# Supplementary material for: Network analysis uncovers putative genes affecting resistance to tick infestation in Braford cattle skin
Source: BMC Genomics. 2019 Dec 19;20:998. doi: 10.1186/s12864-019-6360-3 (PMC6923859; doi:10.1186/s12864-019-6360-3)
Supplement: Supplementary file 6 — Additional file 6: Table S6. Network prediction for TopDEGs from susceptible response to tick infestation. For each network, the key network objects and the GO process associated with them, followed by the number of total and seed nodes, and pathways are shown. The p-value, z-score, and g-score classified the networks. (XLS 40 kb) [file 12864_2019_6360_MOESM6_ESM.xls]

## Sheet: Network list - Table 1 - Table 
Table S6. Network prediction for TopDEGs from susceptible response to tick infestation.
No	Key Network Objects	GO Processes	Total Node	Seed Node	Pathway	p-Value	zScore	gScore
1	MMP-1, Oncostatin M, Stromelysin-1, CCL2, IL-3	regulation of immune response (72.2%; 2.636e-37), regulation of defense response (68.5%; 2.975e-36), enzyme linked receptor protein signaling pathway (70.4%; 1.239e-35), cellular response to organic substance (87.0%; 1.535e-34), regulation of immune system process (77.8%; 1.313e-33)	100	6	689	9.01e-09	15.36	876.61
2	CCR1, CCR7, C/EBP, CCL17, IL-8	cell activation (51.7%; 5.177e-38), chemotaxis (49.4%; 5.228e-38), taxis (49.4%; 5.796e-38), regulation of biological quality (80.9%; 2.614e-36), regulation of body fluid levels (48.3%; 2.847e-35)	103	23	90	4.18e-41	51.46	163.96
3	MMP-13, ITGAM, MMP-1, NOX5, C/EBPepsilon	response to external stimulus (63.5%; 3.485e-30), defense response (52.1%; 3.103e-26), regulation of body fluid levels (38.5%; 3.880e-26), cellular response to chemical stimulus (63.5%; 8.686e-26), inflammatory response (34.4%; 1.489e-25)	100	31	0	4.37e-59	68.09	68.09
4	PAX8, DUOX2, CCL22, GSTA2, ERR3	membrane hyperpolarization (17.0%; 1.871e-22), gamma-aminobutyric acid signaling pathway (17.0%; 3.023e-22), regulation of inhibitory postsynaptic membrane potential (14.8%; 2.681e-21), response to organic substance (63.6%; 3.134e-21), response to organic cyclic compound (43.2%; 9.585e-21)	100	24	0	1e-43	54.59	54.59
5	Granzyme B, MIP-1-alpha, Stromelysin-1, MMP-13, Tenascin-C	response to external stimulus (68.8%; 9.704e-35), response to stress (78.5%; 2.459e-31), positive regulation of response to stimulus (60.2%; 1.273e-29), cellular response to organic substance (63.4%; 1.323e-29), response to organic substance (71.0%; 5.066e-29)	100	20	2	3.84e-34	43.77	46.27
6	C10orf90, BAI1, CARP, FMO3, UGT	flavonoid biosynthetic process (34.0%; 2.392e-40), flavonoid glucuronidation (34.0%; 2.392e-40), cellular glucuronidation (34.0%; 4.576e-39), uronic acid metabolic process (34.0%; 8.898e-39), glucuronate metabolic process (34.0%; 8.898e-39)	100	16	0	1.15e-29	44.94	44.94
7	GATA-1, MMP-1, 3-OST1, PAK5, Granzyme B	positive regulation of nucleic acid-templated transcription (60.2%; 2.722e-38), positive regulation of transcription, DNA-templated (60.2%; 2.722e-38), positive regulation of RNA biosynthetic process (60.2%; 7.126e-38), positive regulation of RNA metabolic process (60.2%; 2.710e-37), positive regulation of gene expression (63.3%; 2.904e-37)	100	20	0	3.84e-34	43.77	43.77
8	Osteocalcin, CCL3L1, Colipase, C/EBP, PAK5	response to oxygen-containing compound (60.6%; 2.914e-33), response to lipid (51.5%; 3.187e-33), response to organonitrogen compound (51.5%; 3.521e-33), positive regulation of macromolecule metabolic process (69.7%; 5.397e-33), response to mechanical stimulus (33.3%; 6.272e-33)	100	20	0	3.84e-34	43.77	43.77
9	ACACB, UGT1A6, Alpha1-globin, P/Q-type calcium channel alpha-1A subunit, CNTF	regulation of blood pressure (27.6%; 1.080e-25), blood circulation (31.0%; 6.355e-24), circulatory system process (31.0%; 7.953e-24), response to organic substance (65.5%; 1.618e-22), regulation of systemic arterial blood pressure mediated by a chemical signal (17.2%; 4.001e-22)	100	18	0	7.57e-31	41.52	41.52
10	C/EBPepsilon, FGF16, AKAP82, IGSF9B, Substance P	response to hormone (48.2%; 2.865e-24), response to organic substance (68.2%; 2.874e-24), response to endogenous stimulus (55.3%; 2.580e-23), cellular response to chemical stimulus (63.5%; 5.565e-23), response to oxygen-containing compound (54.1%; 6.498e-23)	100	16	0	9.52e-27	37.07	37.07
11	Kallikrein 3 (PSA), DUOX1, GATA-1, PAK5, Kallikrein 14	positive regulation of transcription from RNA polymerase II promoter (53.1%; 3.165e-37), positive regulation of nucleic acid-templated transcription (58.2%; 7.102e-36), positive regulation of transcription, DNA-templated (58.2%; 7.102e-36), positive regulation of RNA biosynthetic process (58.2%; 1.789e-35), positive regulation of macromolecule biosynthetic process (60.2%; 4.460e-35)	100	16	0	7.12e-26	34.92	34.92
12	SNFT, Neurokinin B, DMBT1, Substance P extracellular region, RAMP3	phosphatidylethanolamine acyl-chain remodeling (18.9%; 1.687e-14), phosphatidylcholine acyl-chain remodeling (18.9%; 5.194e-14), muscle system process (35.1%; 6.465e-14), muscle contraction (32.4%; 1.064e-13), positive regulation of arachidonic acid secretion (13.5%; 1.502e-12)	100	10	0	6.77e-18	31.59	31.59
13	IL-17C, NAGS, GPR103, Gpc6, Lrmp	G-protein coupled receptor signaling pathway, coupled to cyclic nucleotide second messenger (27.6%; 5.553e-29), muscle contraction (28.6%; 1.358e-28), adenylate cyclase-modulating G-protein coupled receptor signaling pathway (25.5%; 3.007e-27), acid secretion (19.4%; 2.656e-26), muscle system process (28.6%; 1.155e-25)	100	14	0	2.89e-22	31.32	31.32
14	HSP70, TrkA, X11-like, ALOX15, Alpha-internexin	response to external stimulus (59.1%; 3.485e-18), response to organic substance (66.7%; 3.873e-18), regulation of biological quality (68.2%; 4.666e-18), response to stress (71.2%; 1.141e-17), response to chemical (77.3%; 1.477e-17)	100	12	0	2.68e-19	29.07	29.07
15	Kallikrein 14, SNFT, ERR3, Cathepsin L, SOCS2	positive regulation of cellular process (82.7%; 1.302e-30), positive regulation of response to stimulus (59.2%; 4.643e-30), response to organic cyclic compound (50.0%; 4.767e-30), response to organic substance (70.4%; 6.160e-30), cellular response to organic substance (62.2%; 6.956e-30)	100	13	0	5.11e-20	28.29	28.29
16	Aquaporin 9, Kallikrein 14, Cathepsin L, ATF/CREB, HSP70	response to organonitrogen compound (51.1%; 4.518e-31), regulation of cell proliferation (57.4%; 1.578e-30), response to nitrogen compound (51.1%; 1.057e-29), positive regulation of cellular biosynthetic process (57.4%; 1.124e-28), regulation of multicellular organismal process (66.0%; 2.748e-28)	100	13	0	5.11e-20	28.29	28.29
17	COLQ, SLC13A3, OXLA, SPRED3, Aquaporin 7	cGMP catabolic process (10.2%; 2.670e-24), cAMP metabolic process (15.3%; 2.161e-23), cyclic nucleotide metabolic process (17.3%; 4.662e-23), cyclic nucleotide catabolic process (12.2%; 5.860e-23), purine ribonucleotide catabolic process (12.2%; 3.458e-20)	100	12	0	2.31e-18	26.64	26.64
18	OASL, PLA2G5, IL5RA, PIPOX, SBDS	mitochondrial translational initiation (24.2%; 4.603e-35), mitochondrial translational elongation (24.2%; 8.221e-35), mitochondrial translational termination (24.2%; 1.093e-34), mitochondrial translation (24.2%; 3.280e-32), synaptic transmission (38.9%; 7.165e-28)	100	8	1	2.69e-11	17.8	19.05
19	TAC3, ARG2, PRG4, GAD1, CREB1	synaptic transmission (50.0%; 7.193e-21), synaptic transmission, GABAergic (23.9%; 5.895e-20), behavior (47.8%; 3.138e-19), membrane hyperpolarization (23.9%; 1.849e-18), gamma-aminobutyric acid signaling pathway (23.9%; 2.602e-18)	100	7	0	2.05e-10	17.73	17.73
20	TSAD, GLUT5, SLC1A2/EAAT2, IMP2, Colipase	hydrogen ion transmembrane transport (32.5%; 2.473e-38), proton transport (33.7%; 3.033e-37), hydrogen transport (33.7%; 4.147e-37), inorganic cation transmembrane transport (42.2%; 7.620e-32), inorganic ion transmembrane transport (44.6%; 9.474e-32)	100	7	0	3.6e-10	17.01	17.01
21	ALOX12, C1QTNF6, Aquaporin 5, CDH26, ESR1 (nuclear)	lipoxygenase pathway (16.7%; 3.047e-05), intracellular estrogen receptor signaling pathway (16.7%; 2.360e-04), lipoxin B4 biosynthetic process (8.3%; 5.638e-04), leukotriene A4 metabolic process (8.3%; 5.638e-04), oxylipin metabolic process (8.3%; 5.638e-04)	100	4	0	1.49e-06	13.69	13.69
22	BAI1, SNFT, NF-E2 (45 kDa), TSAD, TrkA	response to organic substance (81.8%; 1.986e-43), cell surface receptor signaling pathway (81.8%; 8.061e-40), cellular response to organic substance (70.7%; 1.259e-39), regulation of cell proliferation (63.6%; 3.267e-39), response to oxygen-containing compound (65.7%; 4.450e-39)	100	6	0	7.13e-08	12.81	12.81
23	mGluR7, CREB1, H(,2)O + Lysophosphatidylcholine = Choline + Lysophosphatidic acid, 1,2-Distearoyl-3-sn-phosphatidylcholine + H(,2)O = Stearic acid + 1-Stearoyl-3-sn-phosphatidylcholine (2R), Choline extracellular region	synaptic transmission (51.2%; 2.646e-20), cell-cell signaling (51.2%; 2.875e-16), phospholipase C-activating G-protein coupled receptor signaling pathway (25.6%; 1.074e-15), neuropeptide signaling pathway (25.6%; 2.137e-15), behavior (41.9%; 1.062e-14)	100	4	0	5.43e-06	11.59	11.59
24	ATF/CREB, GPR103, NF-E2 (45 kDa), G-protein alpha-q, Heme oxygenase 1	regulation of multicellular organismal process (79.2%; 9.989e-25), regulation of cell proliferation (66.0%; 3.567e-23), cell surface receptor signaling pathway (81.1%; 1.850e-21), positive regulation of cellular biosynthetic process (64.2%; 9.540e-21), positive regulation of biosynthetic process (64.2%; 1.770e-20)	54	3	0	0.000196	8.69	8.69

## Sheet: Info - Table 1 - Table 1 - Tabl
Info
General
Date	2016.03.18
Server	http://portal.genego.com
Version	MetaCore+MetaDrug® version 6.24 build 67895 scripts 67893.
Name	Leandro
Login	embrapa-cintra
Export Settings
Active Data
Names	Type	Size
Spospre_TopDEGs	General Experiment	247		Threshold	0
				P-value	0.05
