# Supplementary material for: Network analysis uncovers putative genes affecting resistance to tick infestation in Braford cattle skin
Source: BMC Genomics. 2019 Dec 19;20:998. doi: 10.1186/s12864-019-6360-3 (PMC6923859; doi:10.1186/s12864-019-6360-3)
Supplement: Supplementary file 7 — Additional file 7: Table S7. Transcription factors (TFs) prediction for resistant hosts. Network analysis predicted potential TFs underlying the regulation of gene expression, based on the variation of TopDEGs. The output file was manually-curated, and only TFs found in cattle were classified according to their z-score. TopDEGs TFs were also indicated with their respective modulation and statistical significance. Network object name: network object name in MetaBase®; Actual: number of network objects in the activated dataset(s) which interact with the chosen object; n: number of network objects in the activated dataset(s); R: number of network objects in the complete database or background list which interact with the chosen object; N: total number of gene-based objects in the complete database or background list; Expected: mean value for hypergeometric distribution (n*R/N); Ratio: connectivity ratio (Actual/Expected); z-score: ((Actual-Expected)/sqrt(variance)); p-value: probability to have the given value of Actual or higher (or lower for negative z-score); Input IDs: original probe/gene IDs in the activated dataset(s); Signal: variation of gene expression in log2 FC; p-value2: statistical significance in the differential expression analysis. (XLS 52 kb) [file 12864_2019_6360_MOESM7_ESM.xls]

## Sheet: Transcription Factors - Table 1
Table S7. Transcription factors (TFs) prediction for resistant hosts.
Transcription Factors										Rpost vs. Rpre_TopDEGs
Network Object Name	Actual	n	R	N	Expected	Ratio	p-value	z-score	Input IDs	Signal	p-value2
c-Fos	30	312	350	43037	2.537	11.82	4.407e-23	17.37
JunB	16	312	133	43037	0.9642	16.59	3.306e-15	15.39
SP1	60	312	1601	43037	11.61	5.169	8.334e-26	14.53
Fra-1	12	312	90	43037	0.6525	18.39	2.821e-12	14.11	FOSL1	1.0007	0.00347875
FosB	9	312	62	43037	0.4495	20.02	7.139e-10	12.81	FOSB	-1.13835	0.000110785
SP3	28	312	512	43037	3.712	7.544	1.778e-16	12.73
VDR	17	312	235	43037	1.704	9.979	2.082e-12	11.79
TSHZ1	1	312	1	43037	0.00725	137.9	0.00725	11.7
FOXJ2	1	312	1	43037	0.00725	137.9	0.00725	11.7
RUNX2	14	312	172	43037	1.247	11.23	3.917e-11	11.49
Fra-2	9	312	78	43037	0.5655	15.92	5.798e-09	11.27
NF-kB1 (p50)	23	312	462	43037	3.349	6.867	6.714e-13	10.83
BACH1	6	312	39	43037	0.2827	21.22	3.691e-07	10.8
ESR1 (nuclear)	41	312	1255	43037	9.098	4.506	1.068e-15	10.77
PPAR-gamma	18	312	306	43037	2.218	8.114	1.488e-11	10.67
STAT6	15	312	230	43037	1.667	8.996	1.812e-10	10.39
FLI1	10	312	112	43037	0.812	12.32	1.023e-08	10.25
ELF4	3	312	12	43037	0.08699	34.48	7.909e-05	9.914
AHR	15	312	266	43037	1.928	7.779	1.355e-09	9.477
SP7	4	312	23	43037	0.1667	23.99	2.152e-05	9.424
GATA-3	24	312	645	43037	4.676	5.133	9.113e-11	9.037
USF1	13	312	224	43037	1.624	8.005	1.222e-08	8.983
RelB (NF-kB subunit)	12	312	195	43037	1.414	8.489	2.34e-08	8.956
ATF-3	10	312	141	43037	1.022	9.783	9.28e-08	8.927
MafF	2	312	7	43037	0.05075	39.41	0.001074	8.685
NF-AT1(NFATC2)	8	312	100	43037	0.725	11.04	7.281e-07	8.585
IRF5	5	312	42	43037	0.3045	16.42	1.324e-05	8.545
TFCP2	4	312	29	43037	0.2102	19.03	5.577e-05	8.298
MTA1	1	312	2	43037	0.0145	68.97	0.01445	8.214
ZFP64	1	312	2	43037	0.0145	68.97	0.01445	8.214
EVX-1	1	312	2	43037	0.0145	68.97	0.01445	8.214
STAT1	15	312	339	43037	2.458	6.104	3.504e-08	8.062
USF2	9	312	144	43037	1.044	8.621	1.191e-06	7.828
STAT3	21	312	635	43037	4.603	4.562	1.105e-08	7.727
ELF3	4	312	33	43037	0.2392	16.72	9.392e-05	7.72
HOXB13	2	312	9	43037	0.06525	30.65	0.001824	7.603
RARbeta	4	312	36	43037	0.261	15.33	0.0001329	7.349
DLX3	3	312	21	43037	0.1522	19.71	0.0004556	7.327
ARNT	6	312	77	43037	0.5582	10.75	2.129e-05	7.316
MEF2A	6	312	81	43037	0.5872	10.22	2.844e-05	7.096
HIF1A	20	312	661	43037	4.792	4.174	1.05e-07	7.027
NF-kB2 (p52)	7	312	109	43037	0.7902	8.858	1.558e-05	7.02
MYOD	9	312	171	43037	1.24	7.26	4.911e-06	7.009
EGR3	3	312	23	43037	0.1667	17.99	0.0006001	6.966
RARalpha	8	312	141	43037	1.022	7.826	9.583e-06	6.938
Pitx3	2	312	11	43037	0.07975	25.08	0.00276	6.826
ZNF384	2	312	11	43037	0.07975	25.08	0.00276	6.826
SMAD3	11	312	253	43037	1.834	5.997	2.819e-06	6.813
HMG20A	1	312	3	43037	0.02175	45.98	0.02159	6.658
ETV6(TEL1)	3	312	25	43037	0.1812	16.55	0.0007711	6.647
C/EBPgamma	3	312	25	43037	0.1812	16.55	0.0007711	6.647
ZNF148	4	312	43	43037	0.3117	12.83	0.0002676	6.633
HAND2	2	312	12	43037	0.08699	22.99	0.003296	6.51
RARgamma	5	312	69	43037	0.5002	9.996	0.0001491	6.39
NF-AT5	3	312	27	43037	0.1957	15.33	0.0009702	6.363
PAX6	7	312	128	43037	0.9279	7.544	4.398e-05	6.336
STAT5B	5	312	70	43037	0.5075	9.853	0.0001596	6.335
CREB1	72	312	5091	43037	36.91	1.951	1.76e-08	6.174
E2F5	3	312	29	43037	0.2102	14.27	0.001199	6.108
TCF7L1 (TCF3)	5	312	77	43037	0.5582	8.957	0.00025	5.972
SMAD4	9	312	223	43037	1.617	5.567	4.062e-05	5.843
LMX1B	2	312	15	43037	0.1087	18.39	0.005168	5.757
C/EBPepsilon	3	312	33	43037	0.2392	12.54	0.001752	5.667	CEBPE	1.69122	0.00132563
ELF1	5	312	85	43037	0.6162	8.114	0.000396	5.61
NFIA	4	312	58	43037	0.4205	9.513	0.0008447	5.544
NF-E2 (45 kDa)	4	312	58	43037	0.4205	9.513	0.0008447	5.544
GATA-2	8	312	201	43037	1.457	5.49	0.0001195	5.453
IRF1	8	312	202	43037	1.464	5.463	0.0001237	5.433
MAFG	2	312	17	43037	0.1232	16.23	0.006631	5.366
TFE3	3	312	37	43037	0.2682	11.18	0.002443	5.296
C/EBP zeta	5	312	93	43037	0.6742	7.416	0.0005986	5.293
RBP-J kappa (CBF1)	6	312	132	43037	0.9569	6.27	0.0004216	5.182
GFI-1	3	312	40	43037	0.29	10.35	0.003057	5.053
LHX2	11	312	376	43037	2.726	4.035	0.0001081	5.052
TRPS1	2	312	19	43037	0.1377	14.52	0.008258	5.037
FOXE1	2	312	19	43037	0.1377	14.52	0.008258	5.037
EGR1	12	312	442	43037	3.204	3.745	0.0001073	4.957
SREBP1 (nuclear)	6	312	141	43037	1.022	5.87	0.0005977	4.949
DBP	11	312	386	43037	2.798	3.931	0.000136	4.943
ESR2	6	312	143	43037	1.037	5.788	0.0006436	4.901
SMAD2	6	312	144	43037	1.044	5.747	0.0006676	4.876
MYOG	9	312	300	43037	2.175	4.138	0.0003773	4.661
KLF4	9	312	312	43037	2.262	3.979	0.0005005	4.513
GATA-6	5	312	120	43037	0.8699	5.747	0.001874	4.45
SREBP1 precursor	3	312	50	43037	0.3625	8.276	0.00575	4.399
HNF4-alpha	12	312	509	43037	3.69	3.252	0.0003885	4.368
SMAD1	5	312	131	43037	0.9497	5.265	0.002743	4.178
PAX8	4	312	93	43037	0.6742	5.933	0.004771	4.07
PPAR-alpha	6	312	187	43037	1.356	4.426	0.002535	4.012
NFIB	2	312	30	43037	0.2175	9.196	0.01994	3.837
GLI-3	2	312	30	43037	0.2175	9.196	0.01994	3.837
ZIC3	2	312	30	43037	0.2175	9.196	0.01994	3.837
SP4	3	312	62	43037	0.4495	6.674	0.01041	3.821
Bcl-6	5	312	149	43037	1.08	4.629	0.004747	3.792
Lef-1	5	312	149	43037	1.08	4.629	0.004747	3.792
HNF1-alpha	7	312	262	43037	1.899	3.685	0.00318	3.726
YY1	18	312	1127	43037	8.17	2.203	0.001636	3.498
HSF1	7	312	285	43037	2.066	3.388	0.005017	3.456
TEF-1	3	312	72	43037	0.522	5.747	0.01558	3.445
MEF2C	3	312	75	43037	0.5437	5.518	0.01736	3.346
HES1	3	312	75	43037	0.5437	5.518	0.01736	3.346
NF-AT2(NFATC1)	4	312	123	43037	0.8917	4.486	0.01254	3.308
RXRA	5	312	180	43037	1.305	3.832	0.01032	3.253
GLI-1	3	312	81	43037	0.5872	5.109	0.02125	3.163
FOXP2	5	312	198	43037	1.435	3.483	0.01506	2.993
ATF-4	4	312	143	43037	1.037	3.858	0.02064	2.926
MITF	4	312	145	43037	1.051	3.805	0.02159	2.891
GABP alpha	4	312	148	43037	1.073	3.728	0.02307	2.841

## Sheet: Help - Table 1 - Table 1 - Tabl
Columns meaning
Input IDs	original probe/gene IDs in the activated dataset(s)
Network object name	Network object namenetwork object name in MetaBase
Actual	number of network objects in the activated dataset(s) which interact with the chosen object
n	number of network objects in the activated dataset(s)
R	number of network objects in the complete database or background list which interact with the chosen object
N	total number of gene-based objects in the complete database or background list
Expected	mean value for hypergeometric distribution (n*R/N)
Ratio	connectivity ratio (Actual/Expected)
z-score	z-score ((Actual-Expected)/sqrt(variance))
p-value	probability to have the given value of Actual or higher (or lower for negative z-score)

## Sheet: Info - Table 1 - Table 1 - Tabl
Info
General
Date	2016.04.14
Server	http://portal.genego.com
Version	MetaCore+MetaDrug® version 6.25 build 68346 scripts 68483.
Name	Leandro
Login	embrapa-cintra
Export Settings
Active Data
Names	Type	Size	Assembly
Rpospre_Top	General Experiment	325			Threshold	0
					P-value	0.05
