# Supplementary material for: Network analysis uncovers putative genes affecting resistance to tick infestation in Braford cattle skin
Source: BMC Genomics. 2019 Dec 19;20:998. doi: 10.1186/s12864-019-6360-3 (PMC6923859; doi:10.1186/s12864-019-6360-3)
Supplement: Supplementary file 9 — Additional file 9: Table S9. Estimates of statistic parameters used to select genetically divergent hosts. Statistic estimates of the mean (mCount), mean standard deviation (mSD), minimum (minCount) and maximum (maxCount) tick counts, and estimated breeding value (EBV) are shown individually for resistant (R) and susceptible (S) hosts. (XLS 32 kb) [file 12864_2019_6360_MOESM9_ESM.xls]

## Sheet: Table S10 - Table 1 - Table 1
Table S9. Estimates of statistic parameters used to select genetically divergent hosts.
Phenotype	Animal	mCount	mSD	minCount	maxCount	EBV
R	1	1.00	-2.21	0	2	-0.290217
	2	5.00	-2.11	1	11	-0.16561
	3	1.00	-2.21	0	2	-0.277
	4	6.33	-1.93	2	15	-0.135804
	5	8.00	-1.70	4	11	-0.196799
	6	3.33	-2.50	3	4	-0.295848
	7	6.33	-2.14	1	16	-0.144478
	8	1.50	-2.03	0	3	-0.245778
	9	5.67	-1.80	4	8	-0.161992
	10	7.33	-1.60	2	16	-0.131217
	11	2.00	-1.90	0	4	-0.227315
	12	2.50	-1.79	0	5	-0.201811
	13	2.50	-1.43	1	4	-0.197058
	14	1.00	-2.21	0	2	-0.281719
	15	9.67	-1.66	4	17	-0.107832
	16	9.33	-1.75	7	12	-0.106161
	17	9.00	-1.71	6	13	-0.115141
	18	9.33	-1.74	5	12	-0.122208
	19	8.50	-1.30	4	13	-0.124097
	20	10.33	-1.78	1	17	-0.112247
S	1	72.50	1.62	36	109	0.209738
	2	92.50	1.50	16	169	0.19841
	3	148.67	1.47	37	208	0.14676
	4	57.33	1.28	23	80	0.150648
	5	81.00	1.47	18	144	0.181925
	6	66.00	1.62	45	80	0.104379
	7	81.50	1.80	57	106	0.202396
	8	60.67	1.31	22	80	0.106205
	9	127.00	2.03	42	212	0.239093
	10	106.00	1.93	45	167	0.220946
	11	68.50	1.62	45	92	0.171254
	12	61.00	1.48	34	88	0.200463
	13	66.00	1.56	37	95	0.20823
	14	81.50	1.81	76	87	0.233436
	15	75.50	1.67	39	112	0.18621
	16	52.50	1.38	36	69	0.198724
	17	61.00	1.81	28	88	0.106664
	18	86.33	1.76	18	186	0.13713
	19	85.00	2.14	38	152	0.14005
